# Supplementary material for: Fullerene C70/porphyrin hybrid nanoarchitectures: single-cocrystal nanoribbons with ambipolar charge transport properties
Source: RSC Adv. 2022 Jul 6;12(30):19548–53. doi: 10.1039/d2ra02669d (PMC9258400; doi:10.1039/d2ra02669d)
Supplement: RA-012-D2RA02669D-s002 [file RA-012-D2RA02669D-s002.cif]

# Electronic Supplementary Material (ESI) for RSC Advances.
# This journal is © The Royal Society of Chemistry 2022

####################################################################### 
# 
# This file contains crystal structure data downloaded from the 
# Cambridge Structural Database (CSD) hosted by the Cambridge 
# Crystallographic Data Centre (CCDC).
# 
# Full information about CCDC data access policies and citation 
# guidelines are available at http://www.ccdc.cam.ac.uk/access/V1 
# 
# Audit and citation data items may have been added by the CCDC. 
# Please retain this information to preserve the provenance of 
# this file and to allow appropriate attribution of the data. 
# 
#######################################################################

data_shelx
_database_code_depnum_ccdc_archive 'CCDC 2161616'
loop_
_audit_author_name
_audit_author_address
'Yoshitaka Matsushita'
;NIMS
Japan
;
_audit_update_record             
;
2022-05-30 deposited with the CCDC.	2022-06-27 downloaded from the CCDC.
;

_audit_creation_method           SHELXL-2014/8
_shelx_SHELXL_version_number     2014/8
_chemical_name_systematic        ?
_chemical_name_common            ?
_chemical_melting_point          ?
_chemical_formula_moiety         ?
_chemical_formula_sum            'C206 H62 N4 O8'
_chemical_formula_weight         2720.59

loop_
_atom_type_symbol
_atom_type_description
_atom_type_scat_dispersion_real
_atom_type_scat_dispersion_imag
_atom_type_scat_source
C C 0.0033 0.0016 'International Tables Vol C Tables 4.2.6.8 and 6.1.1.4'
H H 0.0000 0.0000 'International Tables Vol C Tables 4.2.6.8 and 6.1.1.4'
N N 0.0061 0.0033 'International Tables Vol C Tables 4.2.6.8 and 6.1.1.4'
O O 0.0106 0.0060 'International Tables Vol C Tables 4.2.6.8 and 6.1.1.4'

_space_group_crystal_system      triclinic
_space_group_IT_number           2
_space_group_name_H-M_alt        'P -1'
_space_group_name_Hall           '-P 1'

_shelx_space_group_comment       
;
The symmetry employed for this shelxl refinement is uniquely defined
by the following loop, which should always be used as a source of
symmetry information in preference to the above space-group names.
They are only intended as comments.
;

loop_
_space_group_symop_operation_xyz
'x, y, z'
'-x, -y, -z'

_cell_length_a                   13.8828(3)
_cell_length_b                   20.9103(5)
_cell_length_c                   30.2321(7)
_cell_angle_alpha                84.6780(10)
_cell_angle_beta                 86.0150(10)
_cell_angle_gamma                84.5370(10)
_cell_volume                     8682.4(3)
_cell_formula_units_Z            3
_cell_measurement_temperature    113(2)
_cell_measurement_reflns_used    9774
_cell_measurement_theta_min      2.29
_cell_measurement_theta_max      31.48

_exptl_crystal_description       Bar
_exptl_crystal_colour            Black
_exptl_crystal_density_meas      ?
_exptl_crystal_density_method    ?
_exptl_crystal_density_diffrn    1.561
_exptl_crystal_F_000             4170
_exptl_transmission_factor_min   ?
_exptl_transmission_factor_max   ?
_exptl_crystal_size_max          0.228
_exptl_crystal_size_mid          0.150
_exptl_crystal_size_min          0.140
_exptl_absorpt_coefficient_mu    0.095
_shelx_estimated_absorpt_T_min   0.979
_shelx_estimated_absorpt_T_max   0.987
_exptl_absorpt_correction_type   multi-scan
_exptl_absorpt_correction_T_min  0.2354
_exptl_absorpt_correction_T_max  0.2671
_exptl_absorpt_process_details   
;
CrystalClear (Rigaku, 1997--2002)
;
_diffrn_ambient_temperature      113(2)
_diffrn_radiation_wavelength     0.71073
_diffrn_radiation_type           MoK\a
_diffrn_radiation_source         'Rotating Anode'
_diffrn_radiation_monochromator  Confocal
_diffrn_radiation_detector       CCD
_diffrn_measurement_device       
;
Rigaku AFC11 Saturn724+ (4x4 bin mode)
;
_diffrn_measurement_method       dtprofit.ref
_diffrn_detector_area_resol_mean 28.5714
_diffrn_reflns_number            166203
_diffrn_reflns_av_unetI/netI     0.0338
_diffrn_reflns_av_R_equivalents  0.0399
_diffrn_reflns_limit_h_min       -18
_diffrn_reflns_limit_h_max       20
_diffrn_reflns_limit_k_min       -29
_diffrn_reflns_limit_k_max       28
_diffrn_reflns_limit_l_min       -44
_diffrn_reflns_limit_l_max       43
_diffrn_reflns_theta_min         0.678
_diffrn_reflns_theta_max         31.559
_diffrn_reflns_theta_full        25.242
_diffrn_measured_fraction_theta_max 0.887
_diffrn_measured_fraction_theta_full 0.999
_diffrn_reflns_Laue_measured_fraction_max 0.887
_diffrn_reflns_Laue_measured_fraction_full 0.999
_diffrn_reflns_point_group_measured_fraction_max 0.887
_diffrn_reflns_point_group_measured_fraction_full 0.999
_reflns_number_total             51578
_reflns_number_gt                43435
_reflns_threshold_expression     'I > 2\s(I)'
_reflns_Friedel_coverage         0.000
_reflns_Friedel_fraction_max     .
_reflns_Friedel_fraction_full    .

_reflns_special_details          
;
 Reflections were merged by SHELXL according to the crystal
 class for the calculation of statistics and refinement.
 
 _reflns_Friedel_fraction is defined as the number of unique
 Friedel pairs measured divided by the number that would be
 possible theoretically, ignoring centric projections and
 systematic absences.
;

_computing_data_collection       'CrystalClear (Rigaku, 1997--2002)'
_computing_cell_refinement       'CrystalClear (Rigaku, 1997--2002)'
_computing_data_reduction        'CrystalClear (Rigaku, 1997--2002)'
_computing_structure_solution    'SHELXT (Sheldrick, 2014)'
_computing_structure_refinement  'SHELXL-2014/8 (Sheldrick, 2014)'
_computing_molecular_graphics    ?
_computing_publication_material  ?
_refine_special_details          ?
_refine_ls_structure_factor_coef Fsqd
_refine_ls_matrix_type           full
_refine_ls_weighting_scheme      calc
_refine_ls_weighting_details     
'w=1/[\s^2^(Fo^2^)+(0.0773P)^2^+4.2618P] where P=(Fo^2^+2Fc^2^)/3'
_atom_sites_solution_primary     ?
_atom_sites_solution_secondary   ?
_atom_sites_solution_hydrogens   mixed
_refine_ls_hydrogen_treatment    mixed
_refine_ls_extinction_method     'SHELXL-2014/8 (Sheldrick 2014'
_refine_ls_extinction_coef       0.00132(10)
_refine_ls_extinction_expression Fc^*^=kFc[1+0.001xFc^2^\l^3^/sin(2\q)]^-1/4^
_refine_ls_number_reflns         51578
_refine_ls_number_parameters     2969
_refine_ls_number_restraints     0
_refine_ls_R_factor_all          0.0646
_refine_ls_R_factor_gt           0.0554
_refine_ls_wR_factor_ref         0.1513
_refine_ls_wR_factor_gt          0.1427
_refine_ls_goodness_of_fit_ref   1.038
_refine_ls_restrained_S_all      1.038
_refine_ls_shift/su_max          0.001
_refine_ls_shift/su_mean         0.000

loop_
_atom_site_label
_atom_site_type_symbol
_atom_site_fract_x
_atom_site_fract_y
_atom_site_fract_z
_atom_site_U_iso_or_equiv
_atom_site_adp_type
_atom_site_occupancy
_atom_site_site_symmetry_order
_atom_site_calc_flag
_atom_site_refinement_flags_posn
_atom_site_refinement_flags_adp
_atom_site_refinement_flags_occupancy
_atom_site_disorder_assembly
_atom_site_disorder_group
O1 O 0.68017(6) 0.49511(4) 0.23008(3) 0.01902(16) Uani 1 1 d . . . . .
O2 O 0.76627(6) 0.70986(4) 0.19903(3) 0.01634(15) Uani 1 1 d . . . . .
O3 O 0.57301(7) 0.55713(4) -0.17079(3) 0.02471(19) Uani 1 1 d . . . . .
O4 O 0.65631(8) 0.76463(4) -0.14616(4) 0.0330(2) Uani 1 1 d . . . . .
O5 O 0.65160(6) 0.84515(4) 0.09953(3) 0.02007(17) Uani 1 1 d . . . . .
O6 O 0.55593(6) 0.63214(4) 0.12721(3) 0.01760(16) Uani 1 1 d . . . . .
O7 O -0.10866(7) 0.90129(4) 0.16975(3) 0.02153(18) Uani 1 1 d . . . . .
O8 O -0.00284(9) 1.10605(4) 0.18656(4) 0.0335(2) Uani 1 1 d . . . . .
O9 O 0.10289(6) 1.02767(4) 0.53942(3) 0.01877(16) Uani 1 1 d . . . . .
O10 O 0.02016(7) 0.81129(5) 0.56513(3) 0.02149(17) Uani 1 1 d . . . . .
O11 O 0.77050(6) 0.77900(4) 0.49139(3) 0.01902(16) Uani 1 1 d . . . . .
O12 O 0.71390(7) 0.56943(4) 0.45685(3) 0.02000(17) Uani 1 1 d . . . . .
N1 N 0.86589(7) 0.55414(4) 0.01041(3) 0.01201(16) Uani 1 1 d . . . . .
H1N H 0.9254(12) 0.5360(8) 0.0059(5) 0.018 Uiso 1 1 d . U . . .
N2 N 0.98122(6) 0.51069(4) -0.06555(3) 0.01210(16) Uani 1 1 d . . . . .
N3 N 0.30980(6) 0.84934(4) 0.26605(3) 0.01260(16) Uani 1 1 d . . . . .
N4 N 0.19657(7) 0.88582(4) 0.34536(3) 0.01201(16) Uani 1 1 d . . . . .
H4N H 0.2568(12) 0.8679(8) 0.3399(5) 0.018 Uiso 1 1 d . U . . .
N5 N 0.46354(7) 0.78130(4) 0.31748(3) 0.01232(16) Uani 1 1 d . . . . .
H5N H 0.4054(12) 0.7996(8) 0.3231(5) 0.018 Uiso 1 1 d . U . . .
N6 N 0.35112(6) 0.81858(4) 0.39690(3) 0.01225(16) Uani 1 1 d . . . . .
C001 C -0.18083(12) 0.34470(9) 0.24727(6) 0.0414(4) Uani 1 1 d . . . . .
H00A H -0.1914 0.3918 0.2435 0.062 Uiso 1 1 calc R U . . .
H00B H -0.2073 0.3291 0.2768 0.062 Uiso 1 1 calc R U . . .
H00C H -0.2134 0.3263 0.2243 0.062 Uiso 1 1 calc R U . . .
C002 C -0.07371(10) 0.32455(6) 0.24293(4) 0.0233(2) Uani 1 1 d . . . . .
C003 C -0.02566(11) 0.29027(7) 0.27775(5) 0.0276(3) Uani 1 1 d . . . . .
H003 H -0.0612 0.2786 0.3048 0.033 Uiso 1 1 calc R U . . .
C004 C 0.07338(11) 0.27273(7) 0.27363(5) 0.0292(3) Uani 1 1 d . . . . .
H004 H 0.1051 0.2497 0.2979 0.035 Uiso 1 1 calc R U . . .
C005 C 0.12587(10) 0.28878(7) 0.23422(5) 0.0283(3) Uani 1 1 d . . . . .
H005 H 0.1936 0.2768 0.2313 0.034 Uiso 1 1 calc R U . . .
C006 C 0.07874(10) 0.32260(6) 0.19900(5) 0.0264(3) Uani 1 1 d . . . . .
H006 H 0.1142 0.3333 0.1717 0.032 Uiso 1 1 calc R U . . .
C007 C -0.01991(10) 0.34070(6) 0.20357(4) 0.0233(2) Uani 1 1 d . . . . .
H007 H -0.0513 0.3645 0.1795 0.028 Uiso 1 1 calc R U . . .
C008 C 0.54069(11) 0.36944(7) 0.46970(6) 0.0341(3) Uani 1 1 d . . . . .
H00D H 0.5179 0.4154 0.4684 0.051 Uiso 1 1 calc R U . . .
H00E H 0.5528 0.3535 0.5005 0.051 Uiso 1 1 calc R U . . .
H00F H 0.4912 0.3453 0.4589 0.051 Uiso 1 1 calc R U . . .
C009 C 0.63291(10) 0.36036(6) 0.44097(5) 0.0234(2) Uani 1 1 d . . . . .
C010 C 0.71637(10) 0.32856(6) 0.45820(5) 0.0258(3) Uani 1 1 d . . . . .
H010 H 0.7148 0.3113 0.4884 0.031 Uiso 1 1 calc R U . . .
C011 C 0.80255(11) 0.32170(7) 0.43173(5) 0.0317(3) Uani 1 1 d . . . . .
H011 H 0.8591 0.2998 0.4439 0.038 Uiso 1 1 calc R U . . .
C012 C 0.80551(11) 0.34682(7) 0.38782(5) 0.0319(3) Uani 1 1 d . . . . .
H012 H 0.8641 0.3425 0.3698 0.038 Uiso 1 1 calc R U . . .
C013 C 0.72247(12) 0.37845(7) 0.37020(5) 0.0306(3) Uani 1 1 d . . . . .
H013 H 0.7243 0.3958 0.3400 0.037 Uiso 1 1 calc R U . . .
C014 C 0.63703(11) 0.38483(6) 0.39645(5) 0.0265(3) Uani 1 1 d . . . . .
H014 H 0.5804 0.4062 0.3840 0.032 Uiso 1 1 calc R U . . .
C015 C 0.51241(16) -0.01311(11) 0.07815(11) 0.0737(8) Uani 1 1 d . . . . .
H01G H 0.5316 -0.0011 0.0469 0.111 Uiso 1 1 calc R U . . .
H01H H 0.5188 -0.0602 0.0838 0.111 Uiso 1 1 calc R U . . .
H01I H 0.5544 0.0055 0.0974 0.111 Uiso 1 1 calc R U . . .
C016 C 0.41061(13) 0.01170(8) 0.08779(6) 0.0382(3) Uani 1 1 d . . . . .
C017 C 0.35574(17) 0.04622(8) 0.05426(6) 0.0467(4) Uani 1 1 d . . . . .
H017 H 0.3858 0.0556 0.0255 0.056 Uiso 1 1 calc R U . . .
C018 C 0.26206(16) 0.06593(9) 0.06232(6) 0.0472(4) Uani 1 1 d . . . . .
H018 H 0.2267 0.0888 0.0391 0.057 Uiso 1 1 calc R U . . .
C019 C 0.21421(13) 0.05300(9) 0.10540(8) 0.0483(5) Uani 1 1 d . . . . .
H019 H 0.1476 0.0666 0.1111 0.058 Uiso 1 1 calc R U . . .
C020 C 0.26727(15) 0.02079(8) 0.13765(7) 0.0437(4) Uani 1 1 d . . . . .
H020 H 0.2383 0.0127 0.1668 0.052 Uiso 1 1 calc R U . . .
C021 C 0.36523(12) -0.00090(7) 0.12833(5) 0.0323(3) Uani 1 1 d . . . . .
H021 H 0.4004 -0.0250 0.1511 0.039 Uiso 1 1 calc R U . . .
C1 C 0.55460(8) 0.69177(5) 0.14206(4) 0.01353(19) Uani 1 1 d . . . . .
C2 C 0.76773(8) 0.64984(5) 0.18452(4) 0.01294(18) Uani 1 1 d . . . . .
C3 C 0.14645(8) 0.95386(5) 0.48201(4) 0.01428(19) Uani 1 1 d . . . . .
H3 H 0.1758 0.9857 0.4625 0.017 Uiso 1 1 calc R U . . .
C4 C 0.81130(8) 0.63236(5) 0.14407(3) 0.01323(18) Uani 1 1 d . . . . .
H4 H 0.8415 0.6631 0.1239 0.016 Uiso 1 1 calc R U . . .
C5 C 0.68658(8) 0.63385(5) 0.45178(4) 0.01468(19) Uani 1 1 d . . . . .
C6 C 0.43121(8) 0.78771(5) 0.41618(3) 0.01227(18) Uani 1 1 d . . . . .
C7 C 0.10444(8) 0.96888(5) 0.52334(4) 0.01475(19) Uani 1 1 d . . . . .
C8 C 0.50967(8) 0.70928(5) 0.18230(4) 0.01375(19) Uani 1 1 d . . . . .
H8 H 0.4770 0.6789 0.2017 0.016 Uiso 1 1 calc R U . . .
C9 C 0.72230(8) 0.60523(5) 0.21432(4) 0.01388(19) Uani 1 1 d . . . . .
H9 H 0.6925 0.6177 0.2418 0.017 Uiso 1 1 calc R U . . .
C10 C 0.90249(8) 0.53997(5) -0.08687(3) 0.01232(18) Uani 1 1 d . . . . .
C11 C 0.72149(8) 0.54261(5) 0.20312(4) 0.01393(19) Uani 1 1 d . . . . .
C12 C 0.23039(8) 0.88124(5) 0.24668(3) 0.01232(18) Uani 1 1 d . . . . .
C13 C 0.80320(7) 0.57816(5) -0.02129(3) 0.01248(18) Uani 1 1 d . . . . .
C14 C 0.14862(7) 0.91173(5) 0.26853(3) 0.01202(18) Uani 1 1 d . . . . .
C15 C 0.13374(7) 0.91351(5) 0.31463(3) 0.01231(18) Uani 1 1 d . . . . .
C16 C 0.60559(8) 0.79825(5) 0.12506(4) 0.01488(19) Uani 1 1 d . . . . .
C17 C 0.51345(8) 0.77243(5) 0.19364(3) 0.01311(18) Uani 1 1 d . . . . .
C18 C 0.50439(8) 0.77189(5) 0.27581(3) 0.01263(18) Uani 1 1 d . . . . .
C19 C 0.82343(7) 0.56621(5) 0.05135(3) 0.01233(18) Uani 1 1 d . . . . .
C20 C 0.81954(7) 0.57226(5) -0.06704(3) 0.01222(18) Uani 1 1 d . . . . .
C21 C 0.28832(8) 0.83833(5) 0.43099(3) 0.01241(18) Uani 1 1 d . . . . .
C22 C 0.15559(7) 0.89534(5) 0.38701(3) 0.01247(18) Uani 1 1 d . . . . .
C23 C 0.06002(8) 0.86058(6) 0.53938(4) 0.0160(2) Uani 1 1 d . . . . .
C24 C 0.72878(8) 0.59929(5) 0.04544(4) 0.01515(19) Uani 1 1 d . . . . .
H24 H 0.6833 0.6132 0.0683 0.018 Uiso 1 1 calc R U . . .
C25 C 0.61573(8) 0.73162(5) 0.32434(4) 0.01552(19) Uani 1 1 d . . . . .
H25 H 0.6730 0.7121 0.3372 0.019 Uiso 1 1 calc R U . . .
C26 C 1.04498(8) 0.48640(5) -0.09782(3) 0.01224(18) Uani 1 1 d . . . . .
C27 C 0.37093(8) 0.82743(5) 0.23203(3) 0.01290(18) Uani 1 1 d . . . . .
C28 C 0.06209(8) 0.93071(6) 0.38253(4) 0.0156(2) Uani 1 1 d . . . . .
H28 H 0.0179 0.9437 0.4061 0.019 Uiso 1 1 calc R U . . .
C29 C 0.06098(8) 0.92235(6) 0.55236(4) 0.0162(2) Uani 1 1 d . . . . .
H29 H 0.0326 0.9330 0.5805 0.019 Uiso 1 1 calc R U . . .
C30 C 0.86447(8) 0.54808(5) 0.09202(3) 0.01231(18) Uani 1 1 d . . . . .
C31 C 0.19751(7) 0.87358(5) 0.42697(3) 0.01218(18) Uani 1 1 d . . . . .
C32 C 0.76480(8) 0.52371(5) 0.16257(4) 0.01473(19) Uani 1 1 d . . . . .
H32 H 0.7634 0.4807 0.1550 0.018 Uiso 1 1 calc R U . . .
C33 C 0.72074(8) 0.73787(5) 0.47113(4) 0.01454(19) Uani 1 1 d . . . . .
C34 C -0.05071(8) 0.93978(5) 0.18794(4) 0.01498(19) Uani 1 1 d . . . . .
C35 C 0.71672(8) 0.60688(5) 0.00067(4) 0.0157(2) Uani 1 1 d . . . . .
H35 H 0.6614 0.6274 -0.0133 0.019 Uiso 1 1 calc R U . . .
C36 C 0.62546(8) 0.59684(6) -0.15055(4) 0.0160(2) Uani 1 1 d . . . . .
C37 C 0.60262(8) 0.73626(5) 0.11310(4) 0.01483(19) Uani 1 1 d . . . . .
H37 H 0.6328 0.7240 0.0856 0.018 Uiso 1 1 calc R U . . .
C38 C 0.56125(8) 0.81689(5) 0.16554(4) 0.01532(19) Uani 1 1 d . . . . .
H38 H 0.5640 0.8595 0.1736 0.018 Uiso 1 1 calc R U . . .
C39 C 0.67195(9) 0.69994(5) -0.13569(4) 0.0182(2) Uani 1 1 d . . . . .
C40 C 0.46109(8) 0.79173(5) 0.23592(3) 0.01264(18) Uani 1 1 d . . . . .
C41 C 0.24194(8) 0.87959(6) 0.19899(4) 0.0157(2) Uani 1 1 d . . . . .
H41 H 0.1973 0.8982 0.1780 0.019 Uiso 1 1 calc R U . . .
C42 C 0.91677(8) 0.53353(5) -0.13408(4) 0.01544(19) Uani 1 1 d . . . . .
H42 H 0.8730 0.5493 -0.1562 0.019 Uiso 1 1 calc R U . . .
C43 C 0.10129(8) 0.84460(6) 0.49776(4) 0.01570(19) Uani 1 1 d . . . . .
H43 H 0.0995 0.8023 0.4889 0.019 Uiso 1 1 calc R U . . .
C44 C 0.01231(8) 0.90873(5) 0.21905(4) 0.01560(19) Uani 1 1 d . . . . .
H44 H 0.0136 0.8634 0.2261 0.019 Uiso 1 1 calc R U . . .
C45 C -0.10376(9) 0.53627(6) 0.29485(4) 0.0214(2) Uani 1 1 d . . . . .
C46 C 0.50191(9) 0.58571(6) 0.15304(4) 0.0199(2) Uani 1 1 d . . . . .
H46A H 0.4334 0.6022 0.1556 0.030 Uiso 1 1 calc R U . . .
H46B H 0.5268 0.5776 0.1828 0.030 Uiso 1 1 calc R U . . .
H46C H 0.5083 0.5454 0.1385 0.030 Uiso 1 1 calc R U . . .
C47 C 0.68950(8) 0.56635(5) -0.11961(4) 0.0167(2) Uani 1 1 d . . . . .
H47 H 0.6950 0.5207 -0.1139 0.020 Uiso 1 1 calc R U . . .
C48 C 0.33021(8) 0.81912(6) 0.47322(4) 0.01523(19) Uani 1 1 d . . . . .
H48 H 0.3015 0.8269 0.5019 0.018 Uiso 1 1 calc R U . . .
C49 C 0.82181(9) 0.75567(6) 0.17346(4) 0.0183(2) Uani 1 1 d . . . . .
H49A H 0.8897 0.7380 0.1704 0.027 Uiso 1 1 calc R U . . .
H49B H 0.8176 0.7955 0.1885 0.027 Uiso 1 1 calc R U . . .
H49C H 0.7964 0.7650 0.1439 0.027 Uiso 1 1 calc R U . . .
C50 C 0.00371(9) 0.44116(6) 0.32352(5) 0.0223(2) Uani 1 1 d . . . . .
C51 C -0.04604(9) 0.54239(6) 0.25583(4) 0.0212(2) Uani 1 1 d . . . . .
C52 C 0.32884(8) 0.84631(6) 0.18987(4) 0.0159(2) Uani 1 1 d . . . . .
H52 H 0.3566 0.8372 0.1613 0.019 Uiso 1 1 calc R U . . .
C53 C 0.63866(9) 0.51148(6) 0.27233(4) 0.0212(2) Uani 1 1 d . . . . .
H53A H 0.5875 0.5468 0.2682 0.032 Uiso 1 1 calc R U . . .
H53B H 0.6889 0.5251 0.2897 0.032 Uiso 1 1 calc R U . . .
H53C H 0.6109 0.4738 0.2882 0.032 Uiso 1 1 calc R U . . .
C54 C 0.15537(9) 1.07546(6) 0.51411(4) 0.0202(2) Uani 1 1 d . . . . .
H54A H 0.2237 1.0592 0.5102 0.030 Uiso 1 1 calc R U . . .
H54B H 0.1500 1.1147 0.5298 0.030 Uiso 1 1 calc R U . . .
H54C H 0.1284 1.0853 0.4849 0.030 Uiso 1 1 calc R U . . .
C55 C 0.04671(10) 0.41291(6) 0.36266(5) 0.0249(3) Uani 1 1 d . . . . .
C56 C 0.84471(9) 0.75087(6) 0.51924(4) 0.0221(2) Uani 1 1 d . . . . .
H56A H 0.8931 0.7249 0.5018 0.033 Uiso 1 1 calc R U . . .
H56B H 0.8162 0.7233 0.5437 0.033 Uiso 1 1 calc R U . . .
H56C H 0.8758 0.7851 0.5313 0.033 Uiso 1 1 calc R U . . .
C57 C -0.17047(9) 0.93111(6) 0.13649(4) 0.0213(2) Uani 1 1 d . . . . .
H57A H -0.1310 0.9494 0.1112 0.032 Uiso 1 1 calc R U . . .
H57B H -0.2139 0.9655 0.1490 0.032 Uiso 1 1 calc R U . . .
H57C H -0.2089 0.8989 0.1265 0.032 Uiso 1 1 calc R U . . .
C58 C -0.12681(9) 0.65417(6) 0.29590(5) 0.0238(2) Uani 1 1 d . . . . .
C59 C 0.32751(9) 0.66408(6) 0.37402(4) 0.0227(2) Uani 1 1 d . . . . .
C60 C 0.29169(10) 0.69856(6) 0.33523(5) 0.0231(2) Uani 1 1 d . . . . .
C61 C 0.06486(9) 0.44753(6) 0.28214(4) 0.0221(2) Uani 1 1 d . . . . .
C62 C 0.50173(9) 0.58728(7) -0.19956(4) 0.0231(2) Uani 1 1 d . . . . .
H62A H 0.5335 0.6118 -0.2247 0.035 Uiso 1 1 calc R U . . .
H62B H 0.4562 0.6165 -0.1831 0.035 Uiso 1 1 calc R U . . .
H62C H 0.4664 0.5542 -0.2107 0.035 Uiso 1 1 calc R U . . .
C63 C -0.14521(9) 0.59323(7) 0.31536(5) 0.0230(2) Uani 1 1 d . . . . .
C64 C 0.04071(9) 0.49933(6) 0.25015(4) 0.0215(2) Uani 1 1 d . . . . .
C65 C 0.07214(10) 0.60093(7) 0.21758(4) 0.0231(2) Uani 1 1 d . . . . .
C66 C -0.05751(9) 0.60846(7) 0.42523(4) 0.0265(3) Uani 1 1 d . . . . .
C67 C -0.07694(9) 0.48676(6) 0.32954(4) 0.0217(2) Uani 1 1 d . . . . .
C68 C 0.41880(9) 0.51177(7) 0.32847(5) 0.0258(3) Uani 1 1 d . . . . .
C69 C 0.14692(10) 0.38688(6) 0.36173(5) 0.0271(3) Uani 1 1 d . . . . .
C70 C 0.37934(9) 0.50201(7) 0.28677(5) 0.0262(3) Uani 1 1 d . . . . .
C71 C -0.04403(9) 0.49406(7) 0.40850(4) 0.0246(3) Uani 1 1 d . . . . .
C72 C 0.37429(9) 0.61296(7) 0.29134(4) 0.0242(2) Uani 1 1 d . . . . .
C73 C 0.21289(9) 0.52062(7) 0.23423(4) 0.0237(2) Uani 1 1 d . . . . .
C74 C 0.06616(10) 0.53487(7) 0.45833(4) 0.0263(3) Uani 1 1 d . . . . .
C75 C 0.16429(10) 0.42544(6) 0.28280(5) 0.0246(3) Uani 1 1 d . . . . .
C76 C 0.27285(9) 0.57419(7) 0.23647(4) 0.0244(3) Uani 1 1 d . . . . .
C77 C 0.26834(10) 0.65820(6) 0.41458(4) 0.0233(2) Uani 1 1 d . . . . .
C78 C 0.11369(10) 0.53531(7) 0.22649(4) 0.0226(2) Uani 1 1 d . . . . .
C79 C 0.31629(9) 0.67211(7) 0.29217(4) 0.0237(2) Uani 1 1 d . . . . .
C80 C -0.00724(10) 0.71333(6) 0.25734(5) 0.0260(3) Uani 1 1 d . . . . .
C81 C -0.02154(9) 0.54395(7) 0.43634(4) 0.0258(3) Uani 1 1 d . . . . .
C82 C 0.37659(9) 0.49715(7) 0.40861(5) 0.0255(3) Uani 1 1 d . . . . .
C83 C 0.08818(11) 0.70879(6) 0.23978(4) 0.0266(3) Uani 1 1 d . . . . .
C84 C 0.35288(9) 0.56421(7) 0.26391(4) 0.0250(3) Uani 1 1 d . . . . .
C85 C -0.06640(9) 0.66033(6) 0.25514(4) 0.0236(2) Uani 1 1 d . . . . .
C86 C 0.54274(9) 0.31188(8) -0.03539(5) 0.0282(3) Uani 1 1 d . . . . .
C87 C 0.17163(10) 0.68672(7) 0.41732(4) 0.0249(3) Uani 1 1 d . . . . .
C88 C 0.41466(9) 0.58062(7) 0.33125(5) 0.0242(2) Uani 1 1 d . . . . .
C89 C 0.02319(10) 0.43918(7) 0.40457(5) 0.0253(3) Uani 1 1 d . . . . .
C90 C 0.09697(10) 0.64966(7) 0.44151(4) 0.0261(3) Uani 1 1 d . . . . .
C91 C 0.12875(10) 0.65146(7) 0.21954(4) 0.0251(3) Uani 1 1 d . . . . .
C92 C 0.25043(10) 0.68642(7) 0.25819(4) 0.0250(3) Uani 1 1 d . . . . .
C93 C 0.14444(10) 0.73163(6) 0.38135(5) 0.0259(3) Uani 1 1 d . . . . .
C94 C -0.01650(10) 0.82352(8) 0.60895(4) 0.0280(3) Uani 1 1 d . . . . .
H94A H -0.0675 0.8593 0.6074 0.042 Uiso 1 1 calc R U . . .
H94B H 0.0361 0.8349 0.6259 0.042 Uiso 1 1 calc R U . . .
H94C H -0.0434 0.7848 0.6237 0.042 Uiso 1 1 calc R U . . .
C95 C 0.99485(10) 0.21710(8) 0.08086(5) 0.0297(3) Uani 1 1 d . . . . .
C96 C -0.10521(10) 0.70347(7) 0.32344(5) 0.0264(3) Uani 1 1 d . . . . .
C97 C 1.07186(10) 0.18083(8) 0.01499(5) 0.0302(3) Uani 1 1 d . . . . .
C98 C 0.12444(10) 0.58716(7) 0.46100(4) 0.0260(3) Uani 1 1 d . . . . .
C99 C 0.18564(11) 0.39627(6) 0.40364(5) 0.0280(3) Uani 1 1 d . . . . .
C100 C 0.10905(10) 0.42938(7) 0.42984(5) 0.0272(3) Uani 1 1 d . . . . .
C101 C 0.79046(9) 0.02092(8) 0.36941(5) 0.0295(3) Uani 1 1 d . . . . .
C102 C 0.14073(11) 0.75452(6) 0.30465(5) 0.0268(3) Uani 1 1 d . . . . .
C103 C 0.96481(10) 0.33193(7) 0.05308(5) 0.0280(3) Uani 1 1 d . . . . .
C104 C 0.22877(10) 0.63816(7) 0.23072(4) 0.0252(3) Uani 1 1 d . . . . .
C105 C 0.32291(10) 0.45156(7) 0.28452(5) 0.0268(3) Uani 1 1 d . . . . .
C106 C 0.81569(9) 0.07511(8) 0.34334(5) 0.0291(3) Uani 1 1 d . . . . .
C107 C 0.61243(10) 0.30371(8) -0.07276(4) 0.0280(3) Uani 1 1 d . . . . .
C108 C 1.04039(9) 0.25346(8) -0.06717(5) 0.0292(3) Uani 1 1 d . . . . .
C109 C 1.05320(9) 0.28576(7) -0.02809(5) 0.0270(3) Uani 1 1 d . . . . .
C110 C 0.77045(10) 0.34858(7) -0.09201(4) 0.0277(3) Uani 1 1 d . . . . .
C111 C 0.12994(10) 0.47625(7) 0.45613(4) 0.0277(3) Uani 1 1 d . . . . .
C112 C 1.02209(10) 0.27236(7) 0.05286(5) 0.0274(3) Uani 1 1 d . . . . .
C113 C 0.20454(10) 0.39292(6) 0.32268(5) 0.0267(3) Uani 1 1 d . . . . .
C114 C 0.67183(10) 0.35632(7) -0.07647(5) 0.0278(3) Uani 1 1 d . . . . .
C115 C 0.25848(10) 0.15300(8) 0.32564(6) 0.0325(3) Uani 1 1 d . . . . .
C116 C 0.80844(11) 0.41449(6) -0.03274(5) 0.0287(3) Uani 1 1 d . . . . .
C117 C 0.30262(10) 0.46061(7) 0.43247(5) 0.0268(3) Uani 1 1 d . . . . .
C118 C 0.47035(11) -0.07528(6) 0.32818(6) 0.0306(3) Uani 1 1 d . . . . .
C119 C 1.05897(10) 0.14929(8) -0.02255(6) 0.0329(3) Uani 1 1 d . . . . .
C120 C 0.68563(10) 0.08776(8) 0.42078(5) 0.0312(3) Uani 1 1 d . . . . .
C121 C 0.90963(11) 0.22042(8) 0.10968(4) 0.0312(3) Uani 1 1 d . . . . .
C122 C 0.04174(11) 0.76046(6) 0.32285(5) 0.0280(3) Uani 1 1 d . . . . .
C123 C 0.84128(10) 0.37905(7) -0.06923(5) 0.0272(3) Uani 1 1 d . . . . .
C124 C 0.55833(10) 0.37009(7) -0.01608(5) 0.0293(3) Uani 1 1 d . . . . .
C125 C 0.74117(11) 0.23844(8) -0.10828(4) 0.0312(3) Uani 1 1 d . . . . .
C126 C 0.34260(10) -0.01243(7) 0.36621(5) 0.0274(3) Uani 1 1 d . . . . .
C127 C -0.10260(10) 0.68927(7) 0.36929(5) 0.0276(3) Uani 1 1 d . . . . .
C128 C 0.04411(11) 0.74540(6) 0.37047(5) 0.0283(3) Uani 1 1 d . . . . .
C130 C 0.72227(10) 0.02721(8) 0.40750(5) 0.0303(3) Uani 1 1 d . . . . .
C131 C 0.98962(10) 0.34445(7) -0.02905(5) 0.0270(3) Uani 1 1 d . . . . .
C132 C 1.04315(10) 0.18669(8) -0.06466(5) 0.0324(3) Uani 1 1 d . . . . .
C133 C 0.80071(10) 0.29094(8) -0.11205(4) 0.0294(3) Uani 1 1 d . . . . .
C134 C 0.60910(11) 0.25224(9) 0.11671(5) 0.0358(3) Uani 1 1 d . . . . .
C135 C 0.62176(11) 0.18528(8) -0.05616(5) 0.0318(3) Uani 1 1 d . . . . .
C136 C 0.70551(12) 0.24293(9) 0.13254(4) 0.0360(3) Uani 1 1 d . . . . .
C137 C 0.57425(11) 0.31221(9) 0.09775(5) 0.0345(3) Uani 1 1 d . . . . .
C138 C 0.97293(11) 0.15666(8) -0.08715(5) 0.0358(3) Uani 1 1 d . . . . .
C139 C 0.54175(10) 0.19851(8) 0.05882(5) 0.0340(3) Uani 1 1 d . . . . .
C140 C 0.79204(12) 0.41810(7) 0.04397(6) 0.0326(3) Uani 1 1 d . . . . .
C141 C 0.70356(13) 0.09244(7) -0.01213(7) 0.0385(4) Uani 1 1 d . . . . .
C142 C 0.62835(12) 0.23997(7) 0.35134(7) 0.0377(4) Uani 1 1 d . . . . .
C143 C 0.30350(10) 0.40856(6) 0.32366(5) 0.0283(3) Uani 1 1 d . . . . .
C144 C 0.66306(11) -0.02557(8) 0.41057(5) 0.0326(3) Uani 1 1 d . . . . .
C145 C 0.34106(10) 0.41773(6) 0.36380(5) 0.0277(3) Uani 1 1 d . . . . .
C146 C 0.67838(12) 0.14943(8) 0.10083(5) 0.0363(3) Uani 1 1 d . . . . .
C147 C 0.63418(12) 0.36560(8) 0.09419(5) 0.0352(3) Uani 1 1 d . . . . .
C148 C 0.90334(11) 0.19488(9) -0.11091(5) 0.0344(3) Uani 1 1 d . . . . .
C149 C 0.90094(11) 0.26417(8) -0.11334(4) 0.0314(3) Uani 1 1 d . . . . .
C150 C 0.30667(10) 0.06297(8) 0.28572(5) 0.0290(3) Uani 1 1 d . . . . .
C151 C 0.71208(10) 0.14589(8) 0.39320(5) 0.0316(3) Uani 1 1 d . . . . .
C152 C 0.65379(12) 0.11040(7) 0.02785(6) 0.0365(3) Uani 1 1 d . . . . .
C153 C 0.29317(10) 0.07688(8) 0.40617(5) 0.0326(3) Uani 1 1 d . . . . .
C154 C 0.39663(10) -0.01881(7) 0.40505(5) 0.0295(3) Uani 1 1 d . . . . .
C155 C 0.54798(10) 0.37276(8) 0.02975(5) 0.0319(3) Uani 1 1 d . . . . .
C156 C 0.70409(14) 0.80569(7) -0.12158(6) 0.0404(4) Uani 1 1 d . . . . .
H15A H 0.7744 0.7979 -0.1273 0.061 Uiso 1 1 calc R U . . .
H15B H 0.6873 0.7967 -0.0897 0.061 Uiso 1 1 calc R U . . .
H15C H 0.6835 0.8508 -0.1308 0.061 Uiso 1 1 calc R U . . .
C157 C 0.49296(11) -0.04831(7) 0.40449(5) 0.0302(3) Uani 1 1 d . . . . .
C158 C 0.77398(10) -0.03646(7) 0.34928(6) 0.0326(3) Uani 1 1 d . . . . .
C159 C 0.56459(11) -0.01845(8) 0.42731(5) 0.0319(3) Uani 1 1 d . . . . .
C160 C 0.52445(11) -0.08176(6) 0.36702(6) 0.0310(3) Uani 1 1 d . . . . .
C161 C 0.89263(11) 0.33783(8) 0.08836(5) 0.0311(3) Uani 1 1 d . . . . .
C162 C 0.59485(11) 0.09073(9) 0.44531(5) 0.0352(3) Uani 1 1 d . . . . .
C163 C 0.36729(11) 0.03624(8) 0.42977(5) 0.0326(3) Uani 1 1 d . . . . .
C164 C 0.94587(13) 0.10056(8) -0.05893(6) 0.0395(4) Uani 1 1 d . . . . .
C165 C 0.61817(11) 0.40305(8) 0.05215(6) 0.0346(3) Uani 1 1 d . . . . .
C166 C 0.72733(12) 0.35605(9) 0.10988(5) 0.0358(3) Uani 1 1 d . . . . .
C167 C 0.74752(12) 0.17965(9) 0.12292(5) 0.0354(3) Uani 1 1 d . . . . .
C168 C 0.64599(12) 0.20157(8) 0.39208(6) 0.0370(4) Uani 1 1 d . . . . .
C169 C 0.84846(11) 0.16676(8) 0.11306(5) 0.0340(3) Uani 1 1 d . . . . .
C170 C 0.78231(11) -0.03738(8) 0.30343(6) 0.0353(3) Uani 1 1 d . . . . .
C171 C 0.30392(11) 0.17449(8) 0.28312(6) 0.0359(3) Uani 1 1 d . . . . .
C172 C 0.29041(10) 0.14358(9) 0.40485(6) 0.0369(4) Uani 1 1 d . . . . .
C173 C 0.71773(12) 0.08551(10) 0.21902(5) 0.0402(4) Uani 1 1 d . . . . .
C174 C 0.80846(10) 0.01948(9) 0.27598(5) 0.0353(3) Uani 1 1 d . . . . .
C175 C 0.64887(12) 0.18805(8) 0.23706(5) 0.0375(4) Uani 1 1 d . . . . .
C176 C 0.41695(12) 0.11725(9) 0.22879(5) 0.0367(4) Uani 1 1 d . . . . .
C177 C 0.87652(12) 0.11404(8) 0.08762(5) 0.0356(3) Uani 1 1 d . . . . .
C178 C 0.80365(13) 0.06564(7) -0.01327(7) 0.0412(4) Uani 1 1 d . . . . .
C179 C 0.68762(12) 0.12932(8) -0.05358(6) 0.0365(3) Uani 1 1 d . . . . .
C180 C 0.77785(13) 0.12585(8) -0.08062(6) 0.0387(4) Uani 1 1 d . . . . .
C181 C 0.62065(12) 0.22996(7) 0.27057(6) 0.0382(4) Uani 1 1 d . . . . .
C182 C 0.04701(15) 1.14652(7) 0.21076(7) 0.0443(5) Uani 1 1 d . . . . .
H18A H 0.1171 1.1363 0.2059 0.066 Uiso 1 1 calc R U . . .
H18B H 0.0283 1.1394 0.2426 0.066 Uiso 1 1 calc R U . . .
H18C H 0.0300 1.1918 0.2005 0.066 Uiso 1 1 calc R U . . .
C183 C 0.96706(12) 0.10996(7) 0.06067(6) 0.0355(3) Uani 1 1 d . . . . .
C184 C 0.62634(12) -0.09240(7) 0.35315(6) 0.0355(3) Uani 1 1 d . . . . .
C185 C 0.70762(12) 0.10602(7) 0.06823(6) 0.0366(3) Uani 1 1 d . . . . .
C186 C 0.53736(12) -0.08200(7) 0.28996(6) 0.0362(3) Uani 1 1 d . . . . .
C187 C 0.85456(13) 0.06129(7) 0.02491(7) 0.0405(4) Uani 1 1 d . . . . .
C188 C 0.43513(12) 0.06409(9) 0.45111(5) 0.0369(4) Uani 1 1 d . . . . .
C189 C 0.43246(12) 0.13363(10) 0.44995(5) 0.0409(4) Uani 1 1 d . . . . .
C190 C 0.43496(12) -0.00065(8) 0.24788(5) 0.0349(3) Uani 1 1 d . . . . .
C191 C 0.80737(13) 0.08387(7) 0.06534(6) 0.0386(4) Uani 1 1 d . . . . .
C192 C 0.84976(13) 0.08552(8) -0.05588(7) 0.0413(4) Uani 1 1 d . . . . .
C193 C 0.69339(13) -0.02775(9) 0.23960(6) 0.0414(4) Uani 1 1 d . . . . .
C194 C 0.56268(13) 0.04545(10) 0.20665(5) 0.0399(4) Uani 1 1 d . . . . .
C195 C 0.76311(12) 0.29378(9) 0.12931(4) 0.0350(3) Uani 1 1 d . . . . .
C196 C 0.95419(13) 0.07676(7) 0.02210(6) 0.0389(4) Uani 1 1 d . . . . .
C197 C 0.47817(12) 0.17106(9) 0.22581(5) 0.0396(4) Uani 1 1 d . . . . .
C198 C 0.71109(12) -0.06667(8) 0.28075(6) 0.0400(4) Uani 1 1 d . . . . .
C199 C 0.47578(12) 0.27216(7) 0.31610(8) 0.0436(4) Uani 1 1 d . . . . .
C200 C 0.57893(13) 0.15866(9) 0.21491(5) 0.0408(4) Uani 1 1 d . . . . .
C201 C 0.63466(12) -0.09341(7) 0.30519(7) 0.0388(4) Uani 1 1 d . . . . .
C202 C 0.52010(13) -0.04567(9) 0.25065(6) 0.0389(4) Uani 1 1 d . . . . .
C203 C 0.38771(13) 0.22972(9) 0.39999(7) 0.0465(5) Uani 1 1 d . . . . .
C204 C 0.33310(12) 0.23574(8) 0.36059(7) 0.0433(4) Uani 1 1 d . . . . .
C205 C 0.55647(13) 0.20360(9) 0.42014(6) 0.0415(4) Uani 1 1 d . . . . .
C206 C 0.59925(13) -0.01763(10) 0.22464(5) 0.0416(4) Uani 1 1 d . . . . .
C207 C 0.45101(12) 0.22216(8) 0.25222(6) 0.0416(4) Uani 1 1 d . . . . .
C208 C 0.46093(12) 0.05565(9) 0.22088(5) 0.0374(4) Uani 1 1 d . . . . .
C209 C 0.48364(13) 0.24485(8) 0.39646(7) 0.0446(4) Uani 1 1 d . . . . .
C210 C 0.37601(12) 0.25652(7) 0.31982(7) 0.0427(4) Uani 1 1 d . . . . .
C211 C 0.52097(12) 0.25162(7) 0.27476(7) 0.0416(4) Uani 1 1 d . . . . .
C212 C 0.53176(12) 0.14920(10) 0.44589(5) 0.0396(4) Uani 1 1 d . . . . .
C213 C 0.36141(12) 0.22534(8) 0.28042(7) 0.0415(4) Uani 1 1 d . . . . .
C214 C 0.07274(8) 0.94465(5) 0.23941(3) 0.01294(18) Uani 1 1 d . . . . .
C215 C 0.52914(7) 0.75718(5) 0.34798(3) 0.01265(18) Uani 1 1 d . . . . .
C216 C 0.61381(8) 0.66204(5) 0.42509(4) 0.01429(19) Uani 1 1 d . . . . .
H216 H 0.5779 0.6362 0.4093 0.017 Uiso 1 1 calc R U . . .
C217 C 0.14483(8) 0.89114(5) 0.46960(3) 0.01335(18) Uani 1 1 d . . . . .
C218 C 0.59427(8) 0.72929(5) 0.42191(3) 0.01316(18) Uani 1 1 d . . . . .
C219 C 0.80978(7) 0.56857(5) 0.13357(3) 0.01260(18) Uani 1 1 d . . . . .
C220 C 0.74484(8) 0.60349(5) -0.09737(3) 0.01309(18) Uani 1 1 d . . . . .
C221 C 0.60046(8) 0.74048(5) 0.27995(4) 0.01543(19) Uani 1 1 d . . . . .
H221 H 0.6450 0.7282 0.2563 0.019 Uiso 1 1 calc R U . . .
C222 C 0.73980(8) 0.67138(5) 0.47543(4) 0.01488(19) Uani 1 1 d . . . . .
H222 H 0.7883 0.6515 0.4942 0.018 Uiso 1 1 calc R U . . .
C223 C 0.51460(7) 0.75955(5) 0.39410(3) 0.01246(18) Uani 1 1 d . . . . .
C224 C 0.61769(8) 0.66321(6) -0.15926(4) 0.0165(2) Uani 1 1 d . . . . .
H224 H 0.5760 0.6835 -0.1810 0.020 Uiso 1 1 calc R U . . .
C225 C 0.41851(8) 0.78781(6) 0.46396(4) 0.01540(19) Uani 1 1 d . . . . .
H225 H 0.4634 0.7694 0.4849 0.018 Uiso 1 1 calc R U . . .
C226 C 0.73533(8) 0.67094(5) -0.10469(4) 0.0159(2) Uani 1 1 d . . . . .
H226 H 0.7716 0.6964 -0.0887 0.019 Uiso 1 1 calc R U . . .
C227 C 0.64762(8) 0.76725(5) 0.44448(4) 0.01468(19) Uani 1 1 d . . . . .
H227 H 0.6346 0.8128 0.4419 0.018 Uiso 1 1 calc R U . . .
C228 C 0.04893(8) 0.94200(6) 0.33798(4) 0.0161(2) Uani 1 1 d . . . . .
H228 H -0.0061 0.9645 0.3249 0.019 Uiso 1 1 calc R U . . .
C229 C -0.05236(8) 1.00567(5) 0.17717(4) 0.0164(2) Uani 1 1 d . . . . .
H229 H -0.0932 1.0263 0.1552 0.020 Uiso 1 1 calc R U . . .
C230 C 0.06902(8) 1.01183(5) 0.23032(4) 0.0167(2) Uani 1 1 d . . . . .
H230 H 0.1084 1.0366 0.2453 0.020 Uiso 1 1 calc R U . . .
C231 C 0.00671(9) 1.04148(5) 0.19902(4) 0.0187(2) Uani 1 1 d . . . . .
C232 C 1.00482(8) 0.50055(6) -0.14081(4) 0.01519(19) Uani 1 1 d . . . . .
H232 H 1.0344 0.4890 -0.1686 0.018 Uiso 1 1 calc R U . . .
C233 C 0.37307(9) 0.56344(7) 0.41125(4) 0.0240(2) Uani 1 1 d . . . . .
C234 C 0.23704(10) 0.46139(7) 0.25926(4) 0.0252(3) Uani 1 1 d . . . . .
C235 C 0.66189(10) 0.52780(6) 0.43497(5) 0.0258(3) Uani 1 1 d . . . . .
H23A H 0.6684 0.5389 0.4027 0.039 Uiso 1 1 calc R U . . .
H23B H 0.5933 0.5327 0.4452 0.039 Uiso 1 1 calc R U . . .
H23C H 0.6880 0.4830 0.4418 0.039 Uiso 1 1 calc R U . . .
C236 C 0.29554(9) 0.59591(7) 0.43740(4) 0.0238(2) Uani 1 1 d . . . . .
C237 C 0.69008(9) 0.83040(7) 0.05639(4) 0.0240(2) Uani 1 1 d . . . . .
H23D H 0.6378 0.8194 0.0391 0.036 Uiso 1 1 calc R U . . .
H23E H 0.7394 0.7937 0.0592 0.036 Uiso 1 1 calc R U . . .
H23F H 0.7195 0.8679 0.0413 0.036 Uiso 1 1 calc R U . . .
C238 C -0.02721(9) 0.60556(6) 0.23534(4) 0.0225(2) Uani 1 1 d . . . . .
C239 C -0.10056(9) 0.51305(7) 0.37148(4) 0.0236(2) Uani 1 1 d . . . . .
C240 C 0.20338(10) 0.73725(6) 0.34092(5) 0.0246(3) Uani 1 1 d . . . . .
C241 C -0.14179(9) 0.57878(7) 0.36285(5) 0.0243(2) Uani 1 1 d . . . . .
C242 C 0.22488(10) 0.56089(7) 0.46020(4) 0.0255(3) Uani 1 1 d . . . . .
C243 C 0.22878(10) 0.49225(7) 0.45745(4) 0.0268(3) Uani 1 1 d . . . . .
C244 C 0.00064(10) 0.66077(7) 0.42775(4) 0.0271(3) Uani 1 1 d . . . . .
C245 C -0.12065(9) 0.62569(7) 0.38910(5) 0.0264(3) Uani 1 1 d . . . . .
C246 C 0.39208(9) 0.60593(7) 0.37177(4) 0.0234(2) Uani 1 1 d . . . . .
C247 C 0.94798(10) 0.36905(7) 0.01048(5) 0.0272(3) Uani 1 1 d . . . . .
C248 C 0.27876(9) 0.04606(7) 0.36671(5) 0.0270(3) Uani 1 1 d . . . . .
C249 C 0.64965(10) 0.24197(8) -0.08448(5) 0.0299(3) Uani 1 1 d . . . . .
C250 C 0.40008(9) 0.47070(7) 0.36621(5) 0.0267(3) Uani 1 1 d . . . . .
C251 C 0.38262(10) -0.03521(6) 0.32576(5) 0.0275(3) Uani 1 1 d . . . . .
C252 C 0.51637(9) 0.25836(8) -0.00856(5) 0.0299(3) Uani 1 1 d . . . . .
C253 C -0.02642(10) 0.71065(7) 0.39327(5) 0.0281(3) Uani 1 1 d . . . . .
C254 C 0.96790(10) 0.29312(8) -0.09190(4) 0.0290(3) Uani 1 1 d . . . . .
C255 C 0.16381(11) 0.72972(6) 0.26413(5) 0.0266(3) Uani 1 1 d . . . . .
C256 C 0.28085(10) 0.41153(6) 0.40469(5) 0.0281(3) Uani 1 1 d . . . . .
C257 C 0.26129(9) 0.08327(8) 0.32724(5) 0.0289(3) Uani 1 1 d . . . . .
C258 C 0.86082(11) 0.40949(6) 0.00640(5) 0.0293(3) Uani 1 1 d . . . . .
C259 C 1.06926(9) 0.25012(7) 0.01204(5) 0.0272(3) Uani 1 1 d . . . . .
C260 C 0.93732(10) 0.34937(7) -0.06837(5) 0.0273(3) Uani 1 1 d . . . . .
C261 C 0.33277(10) 0.11965(8) 0.25854(5) 0.0321(3) Uani 1 1 d . . . . .
C262 C -0.03130(10) 0.73992(6) 0.29969(5) 0.0277(3) Uani 1 1 d . . . . .
C263 C 0.77347(10) 0.13818(7) 0.35442(5) 0.0303(3) Uani 1 1 d . . . . .
C264 C 0.67605(11) 0.22412(7) 0.31066(6) 0.0354(3) Uani 1 1 d . . . . .
C265 C 0.70634(11) 0.42582(6) -0.01995(5) 0.0308(3) Uani 1 1 d . . . . .
C266 C 0.55859(10) 0.19487(8) -0.01801(5) 0.0315(3) Uani 1 1 d . . . . .
C267 C 0.36386(10) 0.00372(7) 0.28395(5) 0.0296(3) Uani 1 1 d . . . . .
C268 C 0.52074(10) 0.31670(8) 0.05797(5) 0.0324(3) Uani 1 1 d . . . . .
C269 C 1.02479(10) 0.16076(8) 0.05744(5) 0.0320(3) Uani 1 1 d . . . . .
C270 C 0.63935(10) 0.39726(7) -0.04135(5) 0.0296(3) Uani 1 1 d . . . . .
C271 C 0.82520(9) 0.07470(8) 0.29558(5) 0.0321(3) Uani 1 1 d . . . . .
C272 C 0.50474(9) 0.26080(8) 0.03911(5) 0.0317(3) Uani 1 1 d . . . . .
C273 C 0.78713(10) 0.13767(8) 0.27726(5) 0.0337(3) Uani 1 1 d . . . . .
C274 C 0.27259(10) 0.18223(8) 0.36378(6) 0.0368(4) Uani 1 1 d . . . . .
C275 C 0.75620(10) 0.17653(8) 0.31355(6) 0.0335(3) Uani 1 1 d . . . . .
C276 C 0.57418(11) 0.15792(8) 0.02358(6) 0.0346(3) Uani 1 1 d . . . . .
C277 C 0.69588(12) 0.42891(7) 0.02769(6) 0.0335(3) Uani 1 1 d . . . . .
C278 C 0.59265(11) 0.19439(9) 0.09679(5) 0.0358(3) Uani 1 1 d . . . . .
C279 C 0.80736(12) 0.38307(8) 0.08407(5) 0.0338(3) Uani 1 1 d . . . . .
C280 C 0.86547(11) 0.28272(9) 0.11615(4) 0.0326(3) Uani 1 1 d . . . . .
C281 C 0.53543(11) 0.03772(9) 0.44845(4) 0.0347(3) Uani 1 1 d . . . . .
C282 C 0.62057(13) 0.09586(10) 0.20395(5) 0.0408(4) Uani 1 1 d . . . . .
C283 C 0.69399(11) -0.06468(7) 0.37465(6) 0.0343(3) Uani 1 1 d . . . . .
C284 C 0.80413(12) 0.17923(9) -0.10723(5) 0.0352(3) Uani 1 1 d . . . . .
C285 C 0.73470(11) 0.14330(9) 0.23989(5) 0.0385(4) Uani 1 1 d . . . . .
C286 C 0.52799(13) 0.26640(7) 0.35387(7) 0.0432(4) Uani 1 1 d . . . . .
C287 C 0.75316(12) 0.02545(10) 0.23659(5) 0.0394(4) Uani 1 1 d . . . . .
C288 C 0.36173(12) 0.17228(9) 0.42767(6) 0.0414(4) Uani 1 1 d . . . . .
C289 C 0.99896(12) 0.09605(7) -0.01894(6) 0.0375(4) Uani 1 1 d . . . . .

loop_
_atom_site_aniso_label
_atom_site_aniso_U_11
_atom_site_aniso_U_22
_atom_site_aniso_U_33
_atom_site_aniso_U_23
_atom_site_aniso_U_13
_atom_site_aniso_U_12
O1 0.0219(4) 0.0188(4) 0.0159(4) -0.0003(3) 0.0056(3) -0.0057(3)
O2 0.0193(4) 0.0140(4) 0.0157(4) -0.0041(3) 0.0033(3) -0.0016(3)
O3 0.0269(5) 0.0208(4) 0.0287(5) 0.0008(3) -0.0166(4) -0.0059(3)
O4 0.0458(6) 0.0130(4) 0.0421(6) 0.0013(4) -0.0256(5) 0.0007(4)
O5 0.0219(4) 0.0218(4) 0.0162(4) 0.0001(3) 0.0044(3) -0.0064(3)
O6 0.0208(4) 0.0155(4) 0.0165(4) -0.0052(3) 0.0026(3) -0.0010(3)
O7 0.0232(4) 0.0182(4) 0.0249(4) 0.0010(3) -0.0134(3) -0.0045(3)
O8 0.0488(6) 0.0118(4) 0.0427(6) 0.0029(4) -0.0289(5) -0.0025(4)
O9 0.0204(4) 0.0190(4) 0.0173(4) -0.0074(3) 0.0030(3) -0.0012(3)
O10 0.0224(4) 0.0274(4) 0.0149(4) 0.0007(3) 0.0035(3) -0.0096(3)
O11 0.0194(4) 0.0164(4) 0.0228(4) -0.0030(3) -0.0102(3) -0.0018(3)
O12 0.0258(4) 0.0126(4) 0.0221(4) -0.0006(3) -0.0096(3) 0.0004(3)
N1 0.0118(4) 0.0137(4) 0.0105(4) -0.0023(3) -0.0010(3) 0.0002(3)
N2 0.0116(4) 0.0126(4) 0.0121(4) -0.0024(3) 0.0002(3) 0.0001(3)
N3 0.0118(4) 0.0135(4) 0.0124(4) -0.0028(3) -0.0003(3) 0.0003(3)
N4 0.0122(4) 0.0137(4) 0.0100(4) -0.0020(3) -0.0009(3) 0.0004(3)
N5 0.0123(4) 0.0142(4) 0.0104(4) -0.0022(3) -0.0006(3) 0.0002(3)
N6 0.0112(4) 0.0133(4) 0.0123(4) -0.0025(3) -0.0006(3) 0.0002(3)
C001 0.0276(7) 0.0444(9) 0.0484(10) 0.0069(7) 0.0044(7) 0.0016(6)
C002 0.0262(6) 0.0195(5) 0.0242(6) -0.0009(4) -0.0017(5) -0.0025(5)
C003 0.0385(7) 0.0229(6) 0.0200(6) 0.0006(5) 0.0010(5) -0.0002(5)
C004 0.0391(8) 0.0228(6) 0.0257(6) -0.0015(5) -0.0109(6) 0.0027(5)
C005 0.0263(6) 0.0228(6) 0.0364(7) -0.0049(5) -0.0048(5) -0.0002(5)
C006 0.0303(7) 0.0217(6) 0.0264(6) -0.0006(5) 0.0033(5) -0.0037(5)
C007 0.0297(6) 0.0204(6) 0.0201(6) -0.0002(4) -0.0047(5) -0.0032(5)
C008 0.0315(7) 0.0269(7) 0.0429(8) -0.0069(6) 0.0072(6) -0.0013(6)
C009 0.0268(6) 0.0169(5) 0.0274(6) -0.0049(4) -0.0009(5) -0.0043(4)
C010 0.0306(7) 0.0226(6) 0.0242(6) -0.0003(5) -0.0035(5) -0.0036(5)
C011 0.0255(6) 0.0310(7) 0.0389(8) -0.0027(6) -0.0050(6) -0.0025(5)
C012 0.0301(7) 0.0298(7) 0.0367(8) -0.0063(6) 0.0060(6) -0.0096(6)
C013 0.0443(8) 0.0245(6) 0.0240(6) -0.0020(5) -0.0018(6) -0.0091(6)
C014 0.0334(7) 0.0196(6) 0.0279(6) -0.0037(5) -0.0080(5) -0.0030(5)
C015 0.0442(11) 0.0464(12) 0.123(2) 0.0148(13) 0.0168(13) -0.0002(9)
C016 0.0374(8) 0.0266(7) 0.0499(10) 0.0026(6) -0.0048(7) -0.0038(6)
C017 0.0790(14) 0.0251(7) 0.0356(9) 0.0006(6) -0.0112(9) -0.0004(8)
C018 0.0691(13) 0.0343(8) 0.0405(9) -0.0047(7) -0.0248(9) 0.0006(8)
C019 0.0349(8) 0.0325(8) 0.0804(14) -0.0170(9) -0.0158(9) 0.0030(7)
C020 0.0547(11) 0.0307(8) 0.0444(9) -0.0009(7) 0.0062(8) -0.0061(7)
C021 0.0390(8) 0.0228(6) 0.0362(8) 0.0049(5) -0.0138(6) -0.0065(6)
C1 0.0129(4) 0.0148(5) 0.0129(4) -0.0036(4) -0.0012(4) 0.0012(4)
C2 0.0123(4) 0.0131(4) 0.0135(4) -0.0032(3) -0.0010(3) 0.0008(3)
C3 0.0137(4) 0.0163(5) 0.0125(4) -0.0023(4) 0.0004(4) 0.0006(4)
C4 0.0132(4) 0.0145(5) 0.0117(4) -0.0017(3) 0.0007(3) -0.0003(4)
C5 0.0164(5) 0.0133(5) 0.0139(5) -0.0005(4) -0.0015(4) 0.0005(4)
C6 0.0130(4) 0.0131(4) 0.0108(4) -0.0017(3) -0.0011(3) -0.0006(3)
C7 0.0123(4) 0.0187(5) 0.0134(5) -0.0044(4) -0.0009(4) 0.0009(4)
C8 0.0140(4) 0.0147(5) 0.0124(4) -0.0023(4) 0.0002(4) 0.0000(4)
C9 0.0121(4) 0.0173(5) 0.0120(4) -0.0024(4) 0.0008(3) -0.0002(4)
C10 0.0135(4) 0.0131(4) 0.0104(4) -0.0011(3) -0.0006(3) -0.0011(3)
C11 0.0122(4) 0.0166(5) 0.0128(4) -0.0009(4) 0.0007(3) -0.0015(4)
C12 0.0133(4) 0.0130(4) 0.0107(4) -0.0020(3) -0.0005(3) -0.0009(3)
C13 0.0119(4) 0.0130(4) 0.0124(4) -0.0018(3) -0.0007(3) 0.0003(3)
C14 0.0121(4) 0.0122(4) 0.0117(4) -0.0009(3) -0.0017(3) -0.0003(3)
C15 0.0118(4) 0.0132(4) 0.0119(4) -0.0021(3) -0.0007(3) 0.0005(3)
C16 0.0130(4) 0.0182(5) 0.0131(5) -0.0005(4) 0.0003(4) -0.0015(4)
C17 0.0126(4) 0.0156(5) 0.0110(4) -0.0028(3) -0.0002(3) 0.0004(4)
C18 0.0125(4) 0.0132(4) 0.0122(4) -0.0028(3) -0.0003(3) 0.0003(3)
C19 0.0117(4) 0.0126(4) 0.0127(4) -0.0028(3) 0.0006(3) -0.0003(3)
C20 0.0122(4) 0.0125(4) 0.0119(4) -0.0008(3) -0.0016(3) -0.0003(3)
C21 0.0128(4) 0.0141(4) 0.0105(4) -0.0024(3) -0.0007(3) -0.0007(3)
C22 0.0118(4) 0.0134(4) 0.0120(4) -0.0022(3) 0.0002(3) 0.0002(3)
C23 0.0118(4) 0.0228(5) 0.0134(5) -0.0001(4) 0.0002(4) -0.0034(4)
C24 0.0129(4) 0.0178(5) 0.0141(5) -0.0027(4) 0.0001(4) 0.0029(4)
C25 0.0128(4) 0.0188(5) 0.0143(5) -0.0023(4) -0.0005(4) 0.0029(4)
C26 0.0131(4) 0.0134(4) 0.0103(4) -0.0018(3) -0.0004(3) -0.0011(3)
C27 0.0139(4) 0.0145(4) 0.0105(4) -0.0025(3) -0.0007(3) -0.0011(4)
C28 0.0131(4) 0.0196(5) 0.0134(5) -0.0026(4) 0.0005(4) 0.0031(4)
C29 0.0124(4) 0.0241(5) 0.0122(4) -0.0039(4) 0.0007(4) -0.0014(4)
C30 0.0132(4) 0.0130(4) 0.0109(4) -0.0027(3) 0.0001(3) -0.0010(3)
C31 0.0127(4) 0.0132(4) 0.0107(4) -0.0024(3) 0.0003(3) -0.0003(3)
C32 0.0150(5) 0.0154(5) 0.0137(5) -0.0027(4) 0.0012(4) -0.0009(4)
C33 0.0133(4) 0.0164(5) 0.0145(5) -0.0025(4) -0.0026(4) -0.0017(4)
C34 0.0139(4) 0.0159(5) 0.0152(5) -0.0011(4) -0.0025(4) -0.0013(4)
C35 0.0128(4) 0.0189(5) 0.0145(5) -0.0025(4) -0.0003(4) 0.0030(4)
C36 0.0151(5) 0.0182(5) 0.0151(5) -0.0012(4) -0.0034(4) -0.0023(4)
C37 0.0134(4) 0.0192(5) 0.0116(4) -0.0026(4) 0.0002(4) 0.0003(4)
C38 0.0155(5) 0.0162(5) 0.0144(5) -0.0029(4) 0.0000(4) -0.0013(4)
C39 0.0202(5) 0.0139(5) 0.0201(5) 0.0000(4) -0.0048(4) 0.0016(4)
C40 0.0130(4) 0.0135(4) 0.0114(4) -0.0029(3) 0.0008(3) -0.0005(3)
C41 0.0160(5) 0.0201(5) 0.0107(4) -0.0017(4) -0.0020(4) 0.0012(4)
C42 0.0159(5) 0.0191(5) 0.0109(4) -0.0011(4) -0.0015(4) 0.0012(4)
C43 0.0150(5) 0.0181(5) 0.0142(5) -0.0023(4) 0.0001(4) -0.0018(4)
C44 0.0162(5) 0.0143(5) 0.0164(5) 0.0002(4) -0.0039(4) -0.0011(4)
C45 0.0155(5) 0.0249(6) 0.0256(6) -0.0020(5) -0.0070(4) -0.0063(4)
C46 0.0233(5) 0.0162(5) 0.0204(5) -0.0012(4) -0.0008(4) -0.0031(4)
C47 0.0178(5) 0.0144(5) 0.0181(5) 0.0006(4) -0.0050(4) -0.0012(4)
C48 0.0146(5) 0.0205(5) 0.0104(4) -0.0021(4) -0.0013(4) 0.0005(4)
C49 0.0202(5) 0.0155(5) 0.0192(5) -0.0012(4) 0.0007(4) -0.0031(4)
C50 0.0230(6) 0.0168(5) 0.0290(6) -0.0010(4) -0.0054(5) -0.0092(4)
C51 0.0206(5) 0.0250(6) 0.0201(5) -0.0041(4) -0.0084(4) -0.0051(4)
C52 0.0159(5) 0.0207(5) 0.0110(4) -0.0034(4) -0.0014(4) 0.0011(4)
C53 0.0201(5) 0.0284(6) 0.0148(5) -0.0010(4) 0.0040(4) -0.0057(5)
C54 0.0225(5) 0.0181(5) 0.0202(5) -0.0034(4) -0.0013(4) -0.0014(4)
C55 0.0266(6) 0.0161(5) 0.0327(7) 0.0044(5) -0.0053(5) -0.0091(5)
C56 0.0198(5) 0.0235(6) 0.0247(6) -0.0049(4) -0.0113(4) -0.0003(4)
C57 0.0211(5) 0.0225(6) 0.0212(5) -0.0024(4) -0.0102(4) 0.0000(4)
C58 0.0164(5) 0.0254(6) 0.0296(6) -0.0025(5) -0.0087(5) 0.0042(4)
C59 0.0211(5) 0.0231(6) 0.0264(6) -0.0035(5) -0.0072(5) -0.0097(4)
C60 0.0237(6) 0.0200(5) 0.0275(6) 0.0001(5) -0.0051(5) -0.0120(5)
C61 0.0253(6) 0.0174(5) 0.0257(6) -0.0084(4) -0.0047(5) -0.0044(4)
C62 0.0198(5) 0.0297(6) 0.0210(6) -0.0039(5) -0.0094(4) -0.0009(5)
C63 0.0121(5) 0.0294(6) 0.0279(6) -0.0025(5) -0.0050(4) -0.0010(4)
C64 0.0242(6) 0.0238(6) 0.0188(5) -0.0086(4) -0.0052(4) -0.0051(5)
C65 0.0265(6) 0.0321(6) 0.0112(5) 0.0004(4) -0.0049(4) -0.0054(5)
C66 0.0191(5) 0.0412(8) 0.0186(6) -0.0081(5) 0.0059(4) 0.0009(5)
C67 0.0171(5) 0.0224(6) 0.0269(6) 0.0008(5) -0.0036(4) -0.0093(4)
C68 0.0119(5) 0.0339(7) 0.0314(7) -0.0071(5) 0.0001(4) 0.0025(5)
C69 0.0314(7) 0.0124(5) 0.0374(7) 0.0032(5) -0.0084(5) -0.0024(5)
C70 0.0151(5) 0.0365(7) 0.0267(6) -0.0103(5) 0.0048(4) 0.0025(5)
C71 0.0193(5) 0.0332(7) 0.0207(6) 0.0062(5) 0.0032(4) -0.0098(5)
C72 0.0163(5) 0.0339(7) 0.0226(6) 0.0002(5) 0.0040(4) -0.0101(5)
C73 0.0235(6) 0.0333(7) 0.0152(5) -0.0103(5) 0.0022(4) -0.0023(5)
C74 0.0260(6) 0.0409(7) 0.0111(5) 0.0024(5) 0.0028(4) -0.0063(5)
C75 0.0278(6) 0.0177(5) 0.0299(6) -0.0119(5) -0.0039(5) 0.0006(5)
C76 0.0219(6) 0.0379(7) 0.0137(5) -0.0037(5) 0.0058(4) -0.0075(5)
C77 0.0255(6) 0.0262(6) 0.0211(6) -0.0076(5) -0.0081(5) -0.0069(5)
C78 0.0265(6) 0.0305(6) 0.0126(5) -0.0069(4) -0.0027(4) -0.0049(5)
C79 0.0218(6) 0.0266(6) 0.0235(6) 0.0044(5) -0.0005(4) -0.0135(5)
C80 0.0304(6) 0.0197(6) 0.0271(6) 0.0078(5) -0.0125(5) -0.0006(5)
C81 0.0210(6) 0.0395(7) 0.0156(5) 0.0015(5) 0.0056(4) -0.0054(5)
C82 0.0177(5) 0.0313(7) 0.0272(6) 0.0012(5) -0.0104(5) 0.0024(5)
C83 0.0332(7) 0.0237(6) 0.0226(6) 0.0115(5) -0.0101(5) -0.0084(5)
C84 0.0173(5) 0.0383(7) 0.0193(5) -0.0044(5) 0.0063(4) -0.0055(5)
C85 0.0217(6) 0.0250(6) 0.0241(6) 0.0040(5) -0.0121(5) -0.0002(5)
C86 0.0144(5) 0.0426(8) 0.0270(6) -0.0001(6) -0.0066(5) 0.0019(5)
C87 0.0295(6) 0.0252(6) 0.0223(6) -0.0127(5) -0.0056(5) -0.0021(5)
C88 0.0117(5) 0.0340(7) 0.0273(6) -0.0020(5) -0.0007(4) -0.0055(5)
C89 0.0252(6) 0.0247(6) 0.0256(6) 0.0103(5) -0.0025(5) -0.0116(5)
C90 0.0276(6) 0.0353(7) 0.0167(5) -0.0131(5) -0.0008(5) 0.0001(5)
C91 0.0299(6) 0.0328(7) 0.0125(5) 0.0068(4) -0.0040(4) -0.0083(5)
C92 0.0269(6) 0.0273(6) 0.0207(6) 0.0079(5) -0.0004(5) -0.0129(5)
C93 0.0307(7) 0.0176(5) 0.0318(7) -0.0109(5) -0.0078(5) -0.0028(5)
C94 0.0262(6) 0.0440(8) 0.0145(5) 0.0001(5) 0.0034(5) -0.0136(6)
C95 0.0226(6) 0.0431(8) 0.0236(6) 0.0026(5) -0.0122(5) -0.0013(5)
C96 0.0200(6) 0.0227(6) 0.0358(7) -0.0053(5) -0.0073(5) 0.0089(5)
C97 0.0164(5) 0.0365(7) 0.0358(7) 0.0014(6) -0.0053(5) 0.0061(5)
C98 0.0261(6) 0.0411(7) 0.0114(5) -0.0054(5) 0.0000(4) -0.0035(5)
C99 0.0318(7) 0.0170(6) 0.0338(7) 0.0102(5) -0.0090(5) -0.0020(5)
C100 0.0291(6) 0.0263(6) 0.0246(6) 0.0136(5) -0.0039(5) -0.0075(5)
C101 0.0149(5) 0.0395(8) 0.0328(7) 0.0003(6) -0.0079(5) 0.0048(5)
C102 0.0326(7) 0.0130(5) 0.0357(7) 0.0045(5) -0.0108(6) -0.0070(5)
C103 0.0240(6) 0.0327(7) 0.0314(7) -0.0099(5) -0.0079(5) -0.0125(5)
C104 0.0261(6) 0.0351(7) 0.0144(5) 0.0052(5) 0.0014(4) -0.0116(5)
C105 0.0213(6) 0.0289(6) 0.0299(7) -0.0135(5) 0.0016(5) 0.0068(5)
C106 0.0123(5) 0.0392(8) 0.0367(7) -0.0042(6) -0.0048(5) -0.0028(5)
C107 0.0197(6) 0.0443(8) 0.0194(6) 0.0011(5) -0.0087(5) 0.0011(5)
C108 0.0167(5) 0.0443(8) 0.0249(6) -0.0014(6) 0.0074(5) -0.0013(5)
C109 0.0127(5) 0.0365(7) 0.0316(7) 0.0003(5) 0.0024(5) -0.0073(5)
C110 0.0271(6) 0.0360(7) 0.0171(5) 0.0111(5) -0.0019(5) -0.0011(5)
C111 0.0292(6) 0.0364(7) 0.0159(5) 0.0112(5) -0.0027(5) -0.0067(5)
C112 0.0188(6) 0.0382(7) 0.0275(6) -0.0044(5) -0.0097(5) -0.0074(5)
C113 0.0283(6) 0.0139(5) 0.0385(7) -0.0066(5) -0.0070(5) 0.0034(4)
C114 0.0240(6) 0.0354(7) 0.0211(6) 0.0098(5) -0.0058(5) 0.0032(5)
C115 0.0135(5) 0.0352(7) 0.0477(9) -0.0002(6) -0.0066(5) 0.0042(5)
C116 0.0310(7) 0.0138(5) 0.0397(8) 0.0067(5) 0.0008(6) -0.0044(5)
C117 0.0263(6) 0.0286(6) 0.0245(6) 0.0080(5) -0.0120(5) 0.0003(5)
C118 0.0316(7) 0.0153(6) 0.0463(8) -0.0038(5) -0.0008(6) -0.0099(5)
C119 0.0202(6) 0.0344(7) 0.0417(8) -0.0065(6) 0.0002(5) 0.0115(5)
C120 0.0241(6) 0.0516(9) 0.0201(6) -0.0080(6) -0.0107(5) -0.0035(6)
C121 0.0288(7) 0.0484(9) 0.0162(6) 0.0041(5) -0.0106(5) -0.0021(6)
C122 0.0337(7) 0.0118(5) 0.0388(7) -0.0028(5) -0.0102(6) 0.0018(5)
C123 0.0269(6) 0.0245(6) 0.0272(6) 0.0128(5) 0.0020(5) -0.0044(5)
C124 0.0184(6) 0.0333(7) 0.0334(7) 0.0016(6) -0.0027(5) 0.0093(5)
C125 0.0293(7) 0.0511(9) 0.0149(5) -0.0107(5) -0.0065(5) -0.0018(6)
C126 0.0208(6) 0.0258(6) 0.0360(7) 0.0030(5) 0.0013(5) -0.0120(5)
C127 0.0193(6) 0.0292(7) 0.0339(7) -0.0119(5) -0.0013(5) 0.0081(5)
C128 0.0323(7) 0.0178(6) 0.0364(7) -0.0125(5) -0.0086(6) 0.0050(5)
C130 0.0220(6) 0.0445(8) 0.0235(6) 0.0053(6) -0.0103(5) 0.0004(6)
C131 0.0199(6) 0.0271(6) 0.0343(7) 0.0035(5) 0.0024(5) -0.0121(5)
C132 0.0196(6) 0.0447(8) 0.0314(7) -0.0117(6) 0.0065(5) 0.0072(6)
C133 0.0275(6) 0.0488(9) 0.0107(5) 0.0019(5) -0.0012(4) -0.0006(6)
C134 0.0273(7) 0.0603(10) 0.0175(6) 0.0018(6) 0.0100(5) -0.0057(7)
C135 0.0256(6) 0.0398(8) 0.0350(7) -0.0134(6) -0.0110(6) -0.0115(6)
C136 0.0334(7) 0.0617(10) 0.0111(5) 0.0031(6) 0.0041(5) -0.0045(7)
C137 0.0247(6) 0.0550(10) 0.0219(6) -0.0092(6) 0.0106(5) 0.0022(6)
C138 0.0314(7) 0.0436(9) 0.0326(7) -0.0209(6) 0.0061(6) 0.0077(6)
C139 0.0200(6) 0.0453(9) 0.0362(8) 0.0059(6) 0.0058(5) -0.0154(6)
C140 0.0369(8) 0.0191(6) 0.0444(8) -0.0159(6) -0.0009(6) -0.0050(5)
C141 0.0403(8) 0.0208(6) 0.0586(10) -0.0097(6) -0.0065(7) -0.0153(6)
C142 0.0313(7) 0.0189(6) 0.0665(11) -0.0126(7) -0.0069(7) -0.0104(5)
C143 0.0252(6) 0.0197(6) 0.0397(8) -0.0094(5) -0.0052(5) 0.0085(5)
C144 0.0278(7) 0.0377(8) 0.0293(7) 0.0159(6) -0.0098(5) 0.0006(6)
C145 0.0226(6) 0.0206(6) 0.0386(7) -0.0020(5) -0.0069(5) 0.0087(5)
C146 0.0340(7) 0.0413(8) 0.0305(7) 0.0198(6) 0.0028(6) -0.0129(6)
C147 0.0327(7) 0.0442(9) 0.0285(7) -0.0188(6) 0.0075(6) 0.0056(6)
C148 0.0328(7) 0.0518(9) 0.0198(6) -0.0184(6) 0.0026(5) 0.0024(6)
C149 0.0275(6) 0.0525(9) 0.0125(5) -0.0022(5) 0.0053(5) 0.0004(6)
C150 0.0204(6) 0.0385(7) 0.0305(7) -0.0027(6) -0.0107(5) -0.0087(5)
C151 0.0234(6) 0.0396(8) 0.0364(8) -0.0150(6) -0.0106(5) -0.0086(6)
C152 0.0342(8) 0.0241(7) 0.0530(10) 0.0043(6) -0.0034(7) -0.0188(6)
C153 0.0184(6) 0.0498(9) 0.0291(7) -0.0062(6) 0.0101(5) -0.0056(6)
C154 0.0258(6) 0.0320(7) 0.0288(7) 0.0105(5) 0.0041(5) -0.0104(5)
C155 0.0205(6) 0.0364(8) 0.0365(8) -0.0069(6) 0.0027(5) 0.0096(5)
C156 0.0530(10) 0.0152(6) 0.0564(10) -0.0021(6) -0.0289(8) -0.0034(6)
C157 0.0296(7) 0.0263(6) 0.0317(7) 0.0156(5) -0.0007(5) -0.0059(5)
C158 0.0195(6) 0.0294(7) 0.0460(9) 0.0020(6) -0.0037(6) 0.0089(5)
C159 0.0308(7) 0.0407(8) 0.0215(6) 0.0164(6) -0.0052(5) -0.0051(6)
C160 0.0315(7) 0.0142(5) 0.0455(8) 0.0083(5) -0.0001(6) -0.0048(5)
C161 0.0326(7) 0.0390(8) 0.0261(6) -0.0159(6) -0.0079(5) -0.0091(6)
C162 0.0299(7) 0.0626(11) 0.0153(6) -0.0113(6) -0.0063(5) -0.0037(7)
C163 0.0252(6) 0.0493(9) 0.0217(6) 0.0022(6) 0.0094(5) -0.0082(6)
C164 0.0396(8) 0.0304(8) 0.0496(10) -0.0238(7) -0.0006(7) 0.0096(6)
C165 0.0320(7) 0.0311(7) 0.0400(8) -0.0159(6) 0.0039(6) 0.0090(6)
C166 0.0371(8) 0.0482(9) 0.0244(7) -0.0226(6) 0.0023(6) -0.0002(7)
C167 0.0346(7) 0.0509(9) 0.0175(6) 0.0159(6) 0.0006(5) -0.0072(7)
C168 0.0306(7) 0.0347(8) 0.0518(10) -0.0237(7) -0.0091(7) -0.0099(6)
C169 0.0332(7) 0.0451(9) 0.0205(6) 0.0168(6) -0.0064(5) -0.0027(6)
C170 0.0220(6) 0.0329(7) 0.0494(9) -0.0118(7) 0.0028(6) 0.0096(5)
C171 0.0218(6) 0.0368(8) 0.0469(9) 0.0108(7) -0.0136(6) 0.0035(6)
C172 0.0188(6) 0.0501(9) 0.0422(8) -0.0196(7) 0.0089(6) 0.0021(6)
C173 0.0311(7) 0.0706(12) 0.0179(6) 0.0001(7) 0.0105(5) -0.0112(8)
C174 0.0187(6) 0.0511(9) 0.0341(8) -0.0091(7) 0.0091(5) 0.0038(6)
C175 0.0336(7) 0.0420(9) 0.0340(8) 0.0219(7) -0.0004(6) -0.0136(6)
C176 0.0333(7) 0.0570(10) 0.0202(6) 0.0089(6) -0.0142(5) -0.0085(7)
C177 0.0370(8) 0.0298(7) 0.0359(8) 0.0194(6) -0.0078(6) 0.0005(6)
C178 0.0464(9) 0.0141(6) 0.0656(12) -0.0113(6) -0.0060(8) -0.0058(6)
C179 0.0360(8) 0.0338(8) 0.0459(9) -0.0197(7) -0.0091(7) -0.0143(6)
C180 0.0419(8) 0.0384(8) 0.0415(9) -0.0289(7) -0.0071(7) -0.0048(7)
C181 0.0336(8) 0.0245(7) 0.0544(10) 0.0188(6) -0.0037(7) -0.0130(6)
C182 0.0638(11) 0.0142(6) 0.0597(11) -0.0012(6) -0.0391(9) -0.0046(6)
C183 0.0331(7) 0.0271(7) 0.0419(8) 0.0126(6) -0.0082(6) 0.0080(6)
C184 0.0327(7) 0.0157(6) 0.0553(10) 0.0050(6) -0.0015(7) 0.0040(5)
C185 0.0378(8) 0.0250(7) 0.0455(9) 0.0161(6) -0.0010(7) -0.0148(6)
C186 0.0383(8) 0.0227(7) 0.0513(9) -0.0197(6) 0.0000(7) -0.0075(6)
C187 0.0464(9) 0.0115(6) 0.0621(11) 0.0035(6) -0.0050(8) -0.0003(6)
C188 0.0319(7) 0.0645(11) 0.0136(6) -0.0045(6) 0.0069(5) -0.0056(7)
C189 0.0321(7) 0.0693(12) 0.0240(7) -0.0262(7) 0.0055(6) -0.0023(7)
C190 0.0364(8) 0.0464(9) 0.0273(7) -0.0171(6) -0.0077(6) -0.0135(7)
C191 0.0430(9) 0.0203(6) 0.0496(9) 0.0165(6) -0.0041(7) -0.0065(6)
C192 0.0473(9) 0.0256(7) 0.0545(10) -0.0256(7) -0.0042(8) 0.0002(6)
C193 0.0400(8) 0.0517(10) 0.0336(8) -0.0256(7) 0.0099(7) 0.0028(7)
C194 0.0399(8) 0.0686(12) 0.0133(6) -0.0123(6) 0.0011(5) -0.0102(8)
C195 0.0361(8) 0.0574(10) 0.0125(5) -0.0110(6) 0.0000(5) -0.0031(7)
C196 0.0390(8) 0.0176(6) 0.0572(10) 0.0028(6) -0.0065(7) 0.0089(6)
C197 0.0362(8) 0.0512(10) 0.0284(7) 0.0243(7) -0.0131(6) -0.0086(7)
C198 0.0339(8) 0.0334(8) 0.0535(10) -0.0240(7) 0.0075(7) 0.0060(6)
C199 0.0353(8) 0.0112(6) 0.0829(14) 0.0038(7) -0.0081(8) 0.0009(5)
C200 0.0396(8) 0.0582(11) 0.0219(7) 0.0218(7) -0.0039(6) -0.0130(8)
C201 0.0387(8) 0.0190(6) 0.0591(11) -0.0165(6) 0.0028(7) 0.0035(6)
C202 0.0431(9) 0.0418(9) 0.0374(8) -0.0272(7) -0.0008(7) -0.0104(7)
C203 0.0333(8) 0.0369(9) 0.0723(13) -0.0359(9) 0.0028(8) 0.0066(7)
C204 0.0288(7) 0.0259(7) 0.0747(13) -0.0179(8) -0.0027(8) 0.0119(6)
C205 0.0377(8) 0.0462(9) 0.0471(9) -0.0350(8) -0.0047(7) -0.0053(7)
C206 0.0438(9) 0.0575(11) 0.0276(7) -0.0277(7) 0.0066(6) -0.0093(8)
C207 0.0340(8) 0.0355(8) 0.0507(10) 0.0286(7) -0.0134(7) -0.0029(6)
C208 0.0366(8) 0.0624(11) 0.0163(6) -0.0070(6) -0.0087(5) -0.0109(7)
C209 0.0377(8) 0.0303(8) 0.0707(12) -0.0343(8) -0.0004(8) -0.0008(6)
C210 0.0309(8) 0.0163(6) 0.0790(13) 0.0003(7) -0.0098(8) 0.0079(5)
C211 0.0372(8) 0.0203(7) 0.0636(11) 0.0210(7) -0.0083(8) -0.0044(6)
C212 0.0347(8) 0.0616(11) 0.0273(7) -0.0282(7) -0.0012(6) -0.0062(7)
C213 0.0303(7) 0.0293(7) 0.0612(11) 0.0176(7) -0.0156(7) 0.0051(6)
C214 0.0127(4) 0.0140(5) 0.0116(4) -0.0008(3) -0.0007(3) 0.0013(3)
C215 0.0119(4) 0.0131(4) 0.0129(4) -0.0022(3) -0.0009(3) 0.0003(3)
C216 0.0146(5) 0.0147(5) 0.0138(5) -0.0021(4) -0.0023(4) -0.0009(4)
C217 0.0114(4) 0.0175(5) 0.0109(4) -0.0024(4) -0.0001(3) 0.0006(4)
C218 0.0117(4) 0.0156(5) 0.0118(4) -0.0012(3) -0.0009(3) 0.0006(4)
C219 0.0122(4) 0.0148(5) 0.0109(4) -0.0029(3) -0.0003(3) 0.0001(3)
C220 0.0124(4) 0.0148(5) 0.0115(4) -0.0001(3) -0.0009(3) 0.0010(4)
C221 0.0135(5) 0.0179(5) 0.0142(5) -0.0026(4) 0.0008(4) 0.0024(4)
C222 0.0150(5) 0.0158(5) 0.0139(5) -0.0014(4) -0.0033(4) 0.0006(4)
C223 0.0120(4) 0.0131(4) 0.0123(4) -0.0017(3) -0.0018(3) 0.0000(3)
C224 0.0164(5) 0.0180(5) 0.0147(5) 0.0007(4) -0.0038(4) 0.0008(4)
C225 0.0151(5) 0.0202(5) 0.0106(4) -0.0019(4) -0.0018(4) 0.0009(4)
C226 0.0167(5) 0.0147(5) 0.0163(5) -0.0016(4) -0.0038(4) 0.0005(4)
C227 0.0146(5) 0.0143(5) 0.0152(5) -0.0016(4) -0.0027(4) 0.0003(4)
C228 0.0137(5) 0.0197(5) 0.0138(5) -0.0023(4) -0.0010(4) 0.0046(4)
C229 0.0174(5) 0.0156(5) 0.0161(5) 0.0004(4) -0.0050(4) 0.0007(4)
C230 0.0180(5) 0.0146(5) 0.0181(5) -0.0016(4) -0.0056(4) -0.0004(4)
C231 0.0230(5) 0.0119(5) 0.0214(5) 0.0003(4) -0.0073(4) 0.0003(4)
C232 0.0153(5) 0.0200(5) 0.0102(4) -0.0033(4) -0.0009(4) 0.0006(4)
C233 0.0177(5) 0.0328(7) 0.0227(6) -0.0011(5) -0.0097(4) -0.0027(5)
C234 0.0246(6) 0.0278(6) 0.0244(6) -0.0149(5) 0.0014(5) 0.0019(5)
C235 0.0318(7) 0.0155(5) 0.0319(7) -0.0027(5) -0.0104(5) -0.0043(5)
C236 0.0234(6) 0.0321(7) 0.0180(5) -0.0052(5) -0.0094(4) -0.0038(5)
C237 0.0216(6) 0.0351(7) 0.0150(5) 0.0003(5) 0.0032(4) -0.0077(5)
C238 0.0239(6) 0.0281(6) 0.0166(5) 0.0002(4) -0.0095(4) -0.0044(5)
C239 0.0152(5) 0.0308(6) 0.0249(6) 0.0028(5) 0.0014(4) -0.0086(5)
C240 0.0293(6) 0.0149(5) 0.0317(7) -0.0021(5) -0.0085(5) -0.0077(5)
C241 0.0122(5) 0.0346(7) 0.0256(6) -0.0015(5) 0.0014(4) -0.0021(5)
C242 0.0268(6) 0.0373(7) 0.0132(5) -0.0007(5) -0.0070(4) -0.0034(5)
C243 0.0290(6) 0.0345(7) 0.0160(5) 0.0083(5) -0.0080(5) -0.0040(5)
C244 0.0245(6) 0.0357(7) 0.0216(6) -0.0142(5) 0.0029(5) 0.0035(5)
C245 0.0142(5) 0.0384(7) 0.0258(6) -0.0080(5) 0.0038(4) 0.0024(5)
C246 0.0155(5) 0.0305(6) 0.0258(6) -0.0021(5) -0.0062(4) -0.0076(5)
C247 0.0244(6) 0.0217(6) 0.0380(7) -0.0041(5) -0.0027(5) -0.0131(5)
C248 0.0143(5) 0.0348(7) 0.0323(7) -0.0015(5) 0.0029(5) -0.0085(5)
C249 0.0242(6) 0.0478(8) 0.0204(6) -0.0087(6) -0.0104(5) -0.0055(6)
C250 0.0154(5) 0.0295(7) 0.0342(7) -0.0030(5) -0.0065(5) 0.0062(5)
C251 0.0251(6) 0.0204(6) 0.0397(8) -0.0050(5) -0.0035(5) -0.0128(5)
C252 0.0132(5) 0.0457(8) 0.0316(7) -0.0024(6) -0.0048(5) -0.0062(5)
C253 0.0269(6) 0.0268(6) 0.0308(7) -0.0149(5) -0.0027(5) 0.0088(5)
C254 0.0218(6) 0.0436(8) 0.0190(6) 0.0041(5) 0.0086(5) -0.0036(5)
C255 0.0327(7) 0.0198(6) 0.0276(6) 0.0105(5) -0.0078(5) -0.0111(5)
C256 0.0286(6) 0.0195(6) 0.0346(7) 0.0075(5) -0.0107(5) 0.0032(5)
C257 0.0129(5) 0.0379(7) 0.0369(7) -0.0024(6) -0.0047(5) -0.0056(5)
C258 0.0319(7) 0.0153(5) 0.0423(8) -0.0041(5) 0.0000(6) -0.0104(5)
C259 0.0123(5) 0.0375(7) 0.0327(7) -0.0028(6) -0.0044(5) -0.0041(5)
C260 0.0232(6) 0.0297(7) 0.0270(6) 0.0093(5) 0.0056(5) -0.0086(5)
C261 0.0238(6) 0.0432(8) 0.0296(7) 0.0061(6) -0.0158(5) -0.0035(6)
C262 0.0292(6) 0.0157(5) 0.0374(7) 0.0011(5) -0.0114(5) 0.0053(5)
C263 0.0180(6) 0.0343(7) 0.0413(8) -0.0054(6) -0.0082(5) -0.0093(5)
C264 0.0276(7) 0.0207(6) 0.0591(10) 0.0036(6) -0.0041(7) -0.0135(5)
C265 0.0321(7) 0.0151(6) 0.0425(8) 0.0042(5) -0.0004(6) 0.0048(5)
C266 0.0197(6) 0.0403(8) 0.0382(8) -0.0058(6) -0.0068(5) -0.0149(6)
C267 0.0269(6) 0.0333(7) 0.0330(7) -0.0098(6) -0.0095(5) -0.0127(5)
C268 0.0161(6) 0.0493(9) 0.0294(7) -0.0041(6) 0.0075(5) 0.0028(6)
C269 0.0228(6) 0.0367(8) 0.0340(7) 0.0070(6) -0.0100(5) 0.0058(5)
C270 0.0268(6) 0.0247(6) 0.0335(7) 0.0082(5) -0.0030(5) 0.0080(5)
C271 0.0136(5) 0.0442(8) 0.0369(8) 0.0000(6) 0.0055(5) -0.0034(5)
C272 0.0137(5) 0.0485(9) 0.0318(7) 0.0008(6) 0.0040(5) -0.0057(5)
C273 0.0199(6) 0.0426(8) 0.0377(8) 0.0067(6) 0.0052(5) -0.0126(6)
C274 0.0169(6) 0.0369(8) 0.0558(10) -0.0137(7) 0.0008(6) 0.0093(5)
C275 0.0212(6) 0.0313(7) 0.0494(9) 0.0019(6) -0.0021(6) -0.0151(5)
C276 0.0248(6) 0.0358(8) 0.0452(9) 0.0029(6) -0.0019(6) -0.0197(6)
C277 0.0371(8) 0.0174(6) 0.0455(9) -0.0105(6) 0.0006(6) 0.0052(5)
C278 0.0265(7) 0.0496(9) 0.0285(7) 0.0121(6) 0.0088(5) -0.0126(6)
C279 0.0376(8) 0.0342(7) 0.0339(7) -0.0229(6) -0.0024(6) -0.0056(6)
C280 0.0325(7) 0.0522(9) 0.0156(6) -0.0091(6) -0.0080(5) -0.0062(6)
C281 0.0320(7) 0.0596(10) 0.0118(5) 0.0036(6) -0.0026(5) -0.0055(7)
C282 0.0393(8) 0.0706(12) 0.0118(6) 0.0039(6) 0.0031(5) -0.0132(8)
C283 0.0286(7) 0.0246(7) 0.0458(9) 0.0115(6) -0.0053(6) 0.0064(5)
C284 0.0346(7) 0.0512(9) 0.0235(6) -0.0238(6) -0.0042(6) -0.0015(7)
C285 0.0284(7) 0.0553(10) 0.0290(7) 0.0143(7) 0.0086(6) -0.0137(7)
C286 0.0366(8) 0.0151(6) 0.0805(13) -0.0154(7) -0.0066(8) -0.0033(6)
C287 0.0288(7) 0.0626(11) 0.0263(7) -0.0148(7) 0.0127(6) -0.0017(7)
C288 0.0287(7) 0.0542(10) 0.0438(9) -0.0323(8) 0.0090(6) 0.0029(7)
C289 0.0338(8) 0.0249(7) 0.0520(10) -0.0103(6) -0.0016(7) 0.0140(6)

_geom_special_details            
;
 All esds (except the esd in the dihedral angle between two l.s. planes)
 are estimated using the full covariance matrix.  The cell esds are taken
 into account individually in the estimation of esds in distances, angles
 and torsion angles; correlations between esds in cell parameters are only
 used when they are defined by crystal symmetry.  An approximate (isotropic)
 treatment of cell esds is used for estimating esds involving l.s. planes.
;

loop_
_geom_bond_atom_site_label_1
_geom_bond_atom_site_label_2
_geom_bond_distance
_geom_bond_site_symmetry_2
_geom_bond_publ_flag
O1 C11 1.3685(13) . ?
O1 C53 1.4219(14) . ?
O2 C2 1.3652(13) . ?
O2 C49 1.4250(14) . ?
O3 C36 1.3659(14) . ?
O3 C62 1.4257(14) . ?
O4 C39 1.3607(14) . ?
O4 C156 1.4227(17) . ?
O5 C16 1.3695(13) . ?
O5 C237 1.4240(15) . ?
O6 C1 1.3619(13) . ?
O6 C46 1.4251(14) . ?
O7 C34 1.3653(13) . ?
O7 C57 1.4277(14) . ?
O8 C231 1.3641(14) . ?
O8 C182 1.4237(17) . ?
O9 C7 1.3611(13) . ?
O9 C54 1.4262(15) . ?
O10 C23 1.3692(14) . ?
O10 C94 1.4226(15) . ?
O11 C33 1.3644(13) . ?
O11 C56 1.4247(14) . ?
O12 C5 1.3618(13) . ?
O12 C235 1.4176(15) . ?
N1 C19 1.3679(13) . ?
N1 C13 1.3681(13) . ?
N1 H1N 0.883(16) . ?
N2 C26 1.3709(13) . ?
N2 C10 1.3720(13) . ?
N3 C27 1.3711(13) . ?
N3 C12 1.3713(13) . ?
N4 C22 1.3690(13) . ?
N4 C15 1.3695(13) . ?
N4 H4N 0.894(17) . ?
N5 C18 1.3686(13) . ?
N5 C215 1.3700(13) . ?
N5 H5N 0.873(17) . ?
N6 C6 1.3699(13) . ?
N6 C21 1.3705(13) . ?
C001 C002 1.507(2) . ?
C001 H00A 0.9800 . ?
C001 H00B 0.9800 . ?
C001 H00C 0.9800 . ?
C002 C003 1.3905(19) . ?
C002 C007 1.3921(18) . ?
C003 C004 1.389(2) . ?
C003 H003 0.9500 . ?
C004 C005 1.384(2) . ?
C004 H004 0.9500 . ?
C005 C006 1.389(2) . ?
C005 H005 0.9500 . ?
C006 C007 1.3866(19) . ?
C006 H006 0.9500 . ?
C007 H007 0.9500 . ?
C008 C009 1.503(2) . ?
C008 H00D 0.9800 . ?
C008 H00E 0.9800 . ?
C008 H00F 0.9800 . ?
C009 C010 1.3887(19) . ?
C009 C014 1.3943(19) . ?
C010 C011 1.396(2) . ?
C010 H010 0.9500 . ?
C011 C012 1.381(2) . ?
C011 H011 0.9500 . ?
C012 C013 1.387(2) . ?
C012 H012 0.9500 . ?
C013 C014 1.383(2) . ?
C013 H013 0.9500 . ?
C014 H014 0.9500 . ?
C015 C016 1.477(3) . ?
C015 H01G 0.9800 . ?
C015 H01H 0.9800 . ?
C015 H01I 0.9800 . ?
C016 C021 1.354(2) . ?
C016 C017 1.413(2) . ?
C017 C018 1.339(3) . ?
C017 H017 0.9500 . ?
C018 C019 1.435(3) . ?
C018 H018 0.9500 . ?
C019 C020 1.353(3) . ?
C019 H019 0.9500 . ?
C020 C021 1.410(3) . ?
C020 H020 0.9500 . ?
C021 H021 0.9500 . ?
C1 C8 1.3915(14) . ?
C1 C37 1.4008(15) . ?
C2 C4 1.3904(14) . ?
C2 C9 1.3988(15) . ?
C3 C7 1.3917(14) . ?
C3 C217 1.3997(15) . ?
C3 H3 0.9500 . ?
C4 C219 1.4019(14) . ?
C4 H4 0.9500 . ?
C5 C216 1.3895(15) . ?
C5 C222 1.4002(15) . ?
C6 C223 1.4029(14) . ?
C6 C225 1.4432(14) . ?
C7 C29 1.4000(16) . ?
C8 C17 1.4013(15) . ?
C8 H8 0.9500 . ?
C9 C11 1.3838(15) . ?
C9 H9 0.9500 . ?
C10 C20 1.4045(14) . ?
C10 C42 1.4442(14) . ?
C11 C32 1.4011(14) . ?
C12 C14 1.4027(14) . ?
C12 C41 1.4430(14) . ?
C13 C20 1.4009(14) . ?
C13 C35 1.4382(14) . ?
C14 C15 1.3981(14) . ?
C14 C214 1.4958(14) . ?
C15 C228 1.4382(14) . ?
C16 C37 1.3827(16) . ?
C16 C38 1.4023(15) . ?
C17 C38 1.3853(15) . ?
C17 C40 1.4953(14) . ?
C18 C40 1.3958(14) . ?
C18 C221 1.4376(14) . ?
C19 C30 1.3964(14) . ?
C19 C24 1.4400(14) . ?
C20 C220 1.4951(14) . ?
C21 C31 1.4055(14) . ?
C21 C48 1.4467(14) . ?
C22 C31 1.3967(14) . ?
C22 C28 1.4399(14) . ?
C23 C29 1.3857(16) . ?
C23 C43 1.4015(15) . ?
C24 C35 1.3681(15) . ?
C24 H24 0.9500 . ?
C25 C221 1.3659(15) . ?
C25 C215 1.4390(14) . ?
C25 H25 0.9500 . ?
C26 C30 1.4020(14) 2_765 ?
C26 C232 1.4441(14) . ?
C27 C40 1.4014(14) . ?
C27 C52 1.4449(14) . ?
C28 C228 1.3675(15) . ?
C28 H28 0.9500 . ?
C29 H29 0.9500 . ?
C30 C26 1.4020(14) 2_765 ?
C30 C219 1.4976(14) . ?
C31 C217 1.4954(14) . ?
C32 C219 1.3862(15) . ?
C32 H32 0.9500 . ?
C33 C222 1.3860(15) . ?
C33 C227 1.4000(15) . ?
C34 C229 1.3845(15) . ?
C34 C44 1.4015(15) . ?
C35 H35 0.9500 . ?
C36 C224 1.3837(15) . ?
C36 C47 1.4030(15) . ?
C37 H37 0.9500 . ?
C38 H38 0.9500 . ?
C39 C226 1.3885(15) . ?
C39 C224 1.3969(16) . ?
C41 C52 1.3583(15) . ?
C41 H41 0.9500 . ?
C42 C232 1.3571(15) . ?
C42 H42 0.9500 . ?
C43 C217 1.3871(15) . ?
C43 H43 0.9500 . ?
C44 C214 1.3872(15) . ?
C44 H44 0.9500 . ?
C45 C51 1.3822(18) . ?
C45 C67 1.4455(18) . ?
C45 C63 1.4461(19) . ?
C46 H46A 0.9800 . ?
C46 H46B 0.9800 . ?
C46 H46C 0.9800 . ?
C47 C220 1.3882(15) . ?
C47 H47 0.9500 . ?
C48 C225 1.3577(15) . ?
C48 H48 0.9500 . ?
C49 H49A 0.9800 . ?
C49 H49B 0.9800 . ?
C49 H49C 0.9800 . ?
C50 C67 1.4130(18) . ?
C50 C55 1.4167(18) . ?
C50 C61 1.4651(19) . ?
C51 C64 1.4437(18) . ?
C51 C238 1.4450(18) . ?
C52 H52 0.9500 . ?
C53 H53A 0.9800 . ?
C53 H53B 0.9800 . ?
C53 H53C 0.9800 . ?
C54 H54A 0.9800 . ?
C54 H54B 0.9800 . ?
C54 H54C 0.9800 . ?
C55 C89 1.432(2) . ?
C55 C69 1.4442(19) . ?
C56 H56A 0.9800 . ?
C56 H56B 0.9800 . ?
C56 H56C 0.9800 . ?
C57 H57A 0.9800 . ?
C57 H57B 0.9800 . ?
C57 H57C 0.9800 . ?
C58 C63 1.3919(19) . ?
C58 C85 1.4441(19) . ?
C58 C96 1.4487(19) . ?
C59 C60 1.4138(18) . ?
C59 C77 1.4297(19) . ?
C59 C246 1.4443(19) . ?
C60 C240 1.4123(19) . ?
C60 C79 1.4673(19) . ?
C61 C75 1.4141(18) . ?
C61 C64 1.4151(18) . ?
C62 H62A 0.9800 . ?
C62 H62B 0.9800 . ?
C62 H62C 0.9800 . ?
C63 C241 1.4425(19) . ?
C64 C78 1.4314(18) . ?
C65 C91 1.3833(19) . ?
C65 C238 1.4426(19) . ?
C65 C78 1.4458(19) . ?
C66 C81 1.412(2) . ?
C66 C244 1.430(2) . ?
C66 C245 1.4462(19) . ?
C67 C239 1.4333(19) . ?
C68 C250 1.388(2) . ?
C68 C88 1.445(2) . ?
C68 C70 1.4479(19) . ?
C69 C113 1.382(2) . ?
C69 C99 1.447(2) . ?
C70 C105 1.382(2) . ?
C70 C84 1.443(2) . ?
C71 C239 1.4167(18) . ?
C71 C89 1.417(2) . ?
C71 C81 1.468(2) . ?
C72 C79 1.411(2) . ?
C72 C84 1.4367(19) . ?
C72 C88 1.4484(19) . ?
C73 C78 1.4130(18) . ?
C73 C234 1.415(2) . ?
C73 C76 1.4668(19) . ?
C74 C81 1.4162(19) . ?
C74 C98 1.432(2) . ?
C74 C111 1.446(2) . ?
C75 C234 1.427(2) . ?
C75 C113 1.448(2) . ?
C76 C104 1.418(2) . ?
C76 C84 1.4204(19) . ?
C77 C87 1.4165(19) . ?
C77 C236 1.4461(19) . ?
C79 C92 1.4150(18) . ?
C80 C83 1.390(2) . ?
C80 C262 1.448(2) . ?
C80 C85 1.4497(19) . ?
C82 C233 1.392(2) . ?
C82 C250 1.447(2) . ?
C82 C117 1.450(2) . ?
C83 C91 1.445(2) . ?
C83 C255 1.4457(19) . ?
C85 C238 1.3891(19) . ?
C86 C252 1.383(2) . ?
C86 C124 1.438(2) . ?
C86 C107 1.4470(19) . ?
C87 C93 1.417(2) . ?
C87 C90 1.467(2) . ?
C88 C246 1.3837(19) . ?
C89 C100 1.4484(19) . ?
C90 C98 1.412(2) . ?
C90 C244 1.4198(19) . ?
C91 C104 1.4471(19) . ?
C92 C104 1.4304(19) . ?
C92 C255 1.446(2) . ?
C93 C240 1.425(2) . ?
C93 C128 1.450(2) . ?
C94 H94A 0.9800 . ?
C94 H94B 0.9800 . ?
C94 H94C 0.9800 . ?
C95 C121 1.420(2) . ?
C95 C112 1.432(2) . ?
C95 C269 1.443(2) . ?
C96 C127 1.393(2) . ?
C96 C262 1.447(2) . ?
C97 C119 1.394(2) . ?
C97 C259 1.440(2) . ?
C97 C269 1.444(2) . ?
C98 C242 1.4487(19) . ?
C99 C256 1.392(2) . ?
C99 C100 1.443(2) . ?
C100 C111 1.381(2) . ?
C101 C106 1.378(2) . ?
C101 C158 1.439(2) . ?
C101 C130 1.446(2) . ?
C102 C255 1.380(2) . ?
C102 C122 1.443(2) . ?
C102 C240 1.4451(19) . ?
C103 C112 1.413(2) . ?
C103 C161 1.417(2) . ?
C103 C247 1.462(2) . ?
C105 C143 1.444(2) . ?
C105 C234 1.4481(19) . ?
C106 C271 1.442(2) . ?
C106 C263 1.450(2) . ?
C107 C249 1.411(2) . ?
C107 C114 1.428(2) . ?
C108 C132 1.388(2) . ?
C108 C109 1.443(2) . ?
C108 C254 1.446(2) . ?
C109 C259 1.384(2) . ?
C109 C131 1.441(2) . ?
C110 C133 1.414(2) . ?
C110 C114 1.4156(19) . ?
C110 C123 1.464(2) . ?
C111 C243 1.4470(19) . ?
C112 C259 1.450(2) . ?
C113 C143 1.445(2) . ?
C114 C270 1.446(2) . ?
C115 C274 1.388(2) . ?
C115 C171 1.445(2) . ?
C115 C257 1.451(2) . ?
C116 C123 1.411(2) . ?
C116 C258 1.422(2) . ?
C116 C265 1.446(2) . ?
C117 C243 1.384(2) . ?
C117 C256 1.451(2) . ?
C118 C251 1.413(2) . ?
C118 C160 1.427(2) . ?
C118 C186 1.441(2) . ?
C119 C289 1.445(2) . ?
C119 C132 1.450(2) . ?
C120 C130 1.402(2) . ?
C120 C162 1.416(2) . ?
C120 C151 1.470(2) . ?
C121 C280 1.411(2) . ?
C121 C169 1.462(2) . ?
C122 C262 1.393(2) . ?
C122 C128 1.447(2) . ?
C123 C260 1.4170(19) . ?
C124 C155 1.389(2) . ?
C124 C270 1.447(2) . ?
C125 C249 1.415(2) . ?
C125 C133 1.427(2) . ?
C125 C284 1.445(2) . ?
C126 C251 1.412(2) . ?
C126 C154 1.426(2) . ?
C126 C248 1.441(2) . ?
C127 C245 1.443(2) . ?
C127 C253 1.449(2) . ?
C128 C253 1.382(2) . ?
C130 C144 1.430(2) . ?
C131 C247 1.410(2) . ?
C131 C260 1.426(2) . ?
C132 C138 1.447(2) . ?
C133 C149 1.449(2) . ?
C134 C137 1.387(2) . ?
C134 C136 1.442(2) . ?
C134 C278 1.444(3) . ?
C135 C179 1.414(2) . ?
C135 C266 1.417(2) . ?
C135 C249 1.463(2) . ?
C136 C195 1.382(2) . ?
C136 C167 1.441(3) . ?
C137 C147 1.447(2) . ?
C137 C268 1.448(2) . ?
C138 C148 1.390(2) . ?
C138 C164 1.449(3) . ?
C139 C278 1.381(2) . ?
C139 C276 1.445(2) . ?
C139 C272 1.445(2) . ?
C140 C279 1.376(2) . ?
C140 C277 1.445(2) . ?
C140 C258 1.445(2) . ?
C141 C152 1.414(3) . ?
C141 C179 1.428(3) . ?
C141 C178 1.447(2) . ?
C142 C264 1.408(3) . ?
C142 C168 1.429(3) . ?
C142 C286 1.449(2) . ?
C143 C145 1.390(2) . ?
C144 C159 1.423(2) . ?
C144 C283 1.437(2) . ?
C145 C256 1.446(2) . ?
C145 C250 1.449(2) . ?
C146 C185 1.414(3) . ?
C146 C167 1.432(2) . ?
C146 C278 1.450(2) . ?
C147 C166 1.398(2) . ?
C147 C165 1.449(2) . ?
C148 C284 1.440(2) . ?
C148 C149 1.441(2) . ?
C149 C254 1.384(2) . ?
C150 C267 1.410(2) . ?
C150 C261 1.439(2) . ?
C150 C257 1.446(2) . ?
C151 C168 1.411(2) . ?
C151 C263 1.413(2) . ?
C152 C276 1.419(2) . ?
C152 C185 1.466(2) . ?
C153 C172 1.389(2) . ?
C153 C248 1.442(2) . ?
C153 C163 1.454(2) . ?
C154 C157 1.418(2) . ?
C154 C163 1.441(2) . ?
C155 C165 1.449(2) . ?
C155 C268 1.449(2) . ?
C156 H15A 0.9800 . ?
C156 H15B 0.9800 . ?
C156 H15C 0.9800 . ?
C157 C160 1.408(2) . ?
C157 C159 1.466(2) . ?
C158 C170 1.385(2) . ?
C158 C283 1.447(2) . ?
C159 C281 1.402(2) . ?
C160 C184 1.449(2) . ?
C161 C280 1.427(2) . ?
C161 C279 1.449(2) . ?
C162 C212 1.435(3) . ?
C162 C281 1.436(2) . ?
C163 C188 1.379(2) . ?
C164 C192 1.395(3) . ?
C164 C289 1.450(3) . ?
C165 C277 1.389(2) . ?
C166 C195 1.436(3) . ?
C166 C279 1.442(2) . ?
C167 C169 1.418(2) . ?
C168 C205 1.455(2) . ?
C169 C177 1.411(3) . ?
C170 C174 1.446(2) . ?
C170 C198 1.453(2) . ?
C171 C213 1.382(2) . ?
C171 C261 1.434(2) . ?
C172 C274 1.440(3) . ?
C172 C288 1.450(2) . ?
C173 C287 1.377(3) . ?
C173 C282 1.444(2) . ?
C173 C285 1.459(3) . ?
C174 C271 1.391(2) . ?
C174 C287 1.451(2) . ?
C175 C181 1.411(3) . ?
C175 C200 1.432(2) . ?
C175 C285 1.446(2) . ?
C176 C208 1.406(3) . ?
C176 C261 1.424(2) . ?
C176 C197 1.466(2) . ?
C177 C191 1.434(2) . ?
C177 C183 1.450(2) . ?
C178 C187 1.386(3) . ?
C178 C192 1.442(3) . ?
C179 C180 1.447(2) . ?
C180 C284 1.377(3) . ?
C180 C192 1.447(3) . ?
C181 C211 1.415(2) . ?
C181 C264 1.470(2) . ?
C182 H18A 0.9800 . ?
C182 H18B 0.9800 . ?
C182 H18C 0.9800 . ?
C183 C269 1.383(2) . ?
C183 C196 1.441(3) . ?
C184 C283 1.378(2) . ?
C184 C201 1.448(3) . ?
C185 C191 1.417(2) . ?
C186 C202 1.373(3) . ?
C186 C201 1.449(2) . ?
C187 C191 1.443(3) . ?
C187 C196 1.445(2) . ?
C188 C281 1.448(2) . ?
C188 C189 1.448(3) . ?
C189 C288 1.382(3) . ?
C189 C212 1.441(2) . ?
C190 C267 1.422(2) . ?
C190 C208 1.430(2) . ?
C190 C202 1.441(3) . ?
C193 C206 1.403(3) . ?
C193 C287 1.443(3) . ?
C193 C198 1.444(3) . ?
C194 C282 1.378(3) . ?
C194 C206 1.439(3) . ?
C194 C208 1.450(2) . ?
C195 C280 1.451(2) . ?
C196 C289 1.392(3) . ?
C197 C207 1.400(3) . ?
C197 C200 1.420(2) . ?
C198 C201 1.383(3) . ?
C199 C286 1.384(3) . ?
C199 C211 1.442(3) . ?
C199 C210 1.448(2) . ?
C200 C282 1.441(3) . ?
C202 C206 1.444(2) . ?
C203 C209 1.392(2) . ?
C203 C204 1.445(3) . ?
C203 C288 1.458(3) . ?
C204 C210 1.382(3) . ?
C204 C274 1.454(2) . ?
C205 C212 1.375(3) . ?
C205 C209 1.449(3) . ?
C207 C211 1.439(3) . ?
C207 C213 1.458(3) . ?
C209 C286 1.441(3) . ?
C210 C213 1.445(3) . ?
C214 C230 1.4029(15) . ?
C215 C223 1.3998(14) . ?
C216 C218 1.4023(15) . ?
C216 H216 0.9500 . ?
C218 C227 1.3881(15) . ?
C218 C223 1.4925(14) . ?
C220 C226 1.4023(15) . ?
C221 H221 0.9500 . ?
C222 H222 0.9500 . ?
C224 H224 0.9500 . ?
C225 H225 0.9500 . ?
C226 H226 0.9500 . ?
C227 H227 0.9500 . ?
C228 H228 0.9500 . ?
C229 C231 1.3976(16) . ?
C229 H229 0.9500 . ?
C230 C231 1.3898(15) . ?
C230 H230 0.9500 . ?
C232 H232 0.9500 . ?
C233 C236 1.4446(19) . ?
C233 C246 1.4447(19) . ?
C235 H23A 0.9800 . ?
C235 H23B 0.9800 . ?
C235 H23C 0.9800 . ?
C236 C242 1.3865(19) . ?
C237 H23D 0.9800 . ?
C237 H23E 0.9800 . ?
C237 H23F 0.9800 . ?
C239 C241 1.4456(19) . ?
C241 C245 1.382(2) . ?
C242 C243 1.441(2) . ?
C244 C253 1.447(2) . ?
C247 C258 1.415(2) . ?
C248 C257 1.386(2) . ?
C251 C267 1.464(2) . ?
C252 C272 1.444(2) . ?
C252 C266 1.444(2) . ?
C254 C260 1.445(2) . ?
C263 C275 1.431(2) . ?
C264 C275 1.422(2) . ?
C265 C270 1.379(2) . ?
C265 C277 1.444(2) . ?
C266 C276 1.432(2) . ?
C268 C272 1.390(2) . ?
C271 C273 1.447(2) . ?
C273 C285 1.376(2) . ?
C273 C275 1.443(2) . ?

loop_
_geom_angle_atom_site_label_1
_geom_angle_atom_site_label_2
_geom_angle_atom_site_label_3
_geom_angle
_geom_angle_site_symmetry_1
_geom_angle_site_symmetry_3
_geom_angle_publ_flag
C11 O1 C53 117.29(9) . . ?
C2 O2 C49 117.93(9) . . ?
C36 O3 C62 116.91(10) . . ?
C39 O4 C156 117.44(10) . . ?
C16 O5 C237 117.26(10) . . ?
C1 O6 C46 117.89(9) . . ?
C34 O7 C57 117.23(9) . . ?
C231 O8 C182 117.30(10) . . ?
C7 O9 C54 117.87(9) . . ?
C23 O10 C94 117.50(10) . . ?
C33 O11 C56 117.08(9) . . ?
C5 O12 C235 117.91(9) . . ?
C19 N1 C13 108.57(9) . . ?
C19 N1 H1N 124.3(11) . . ?
C13 N1 H1N 127.0(11) . . ?
C26 N2 C10 106.55(9) . . ?
C27 N3 C12 106.42(9) . . ?
C22 N4 C15 108.51(9) . . ?
C22 N4 H4N 124.2(10) . . ?
C15 N4 H4N 127.1(10) . . ?
C18 N5 C215 108.39(9) . . ?
C18 N5 H5N 124.9(11) . . ?
C215 N5 H5N 126.7(11) . . ?
C6 N6 C21 106.49(9) . . ?
C002 C001 H00A 109.5 . . ?
C002 C001 H00B 109.5 . . ?
H00A C001 H00B 109.5 . . ?
C002 C001 H00C 109.5 . . ?
H00A C001 H00C 109.5 . . ?
H00B C001 H00C 109.5 . . ?
C003 C002 C007 118.20(13) . . ?
C003 C002 C001 121.61(13) . . ?
C007 C002 C001 120.19(13) . . ?
C004 C003 C002 121.14(13) . . ?
C004 C003 H003 119.4 . . ?
C002 C003 H003 119.4 . . ?
C005 C004 C003 120.05(13) . . ?
C005 C004 H004 120.0 . . ?
C003 C004 H004 120.0 . . ?
C004 C005 C006 119.47(13) . . ?
C004 C005 H005 120.3 . . ?
C006 C005 H005 120.3 . . ?
C007 C006 C005 120.15(13) . . ?
C007 C006 H006 119.9 . . ?
C005 C006 H006 119.9 . . ?
C006 C007 C002 120.98(12) . . ?
C006 C007 H007 119.5 . . ?
C002 C007 H007 119.5 . . ?
C009 C008 H00D 109.5 . . ?
C009 C008 H00E 109.5 . . ?
H00D C008 H00E 109.5 . . ?
C009 C008 H00F 109.5 . . ?
H00D C008 H00F 109.5 . . ?
H00E C008 H00F 109.5 . . ?
C010 C009 C014 118.39(13) . . ?
C010 C009 C008 121.03(13) . . ?
C014 C009 C008 120.56(13) . . ?
C009 C010 C011 120.88(13) . . ?
C009 C010 H010 119.6 . . ?
C011 C010 H010 119.6 . . ?
C012 C011 C010 119.92(14) . . ?
C012 C011 H011 120.0 . . ?
C010 C011 H011 120.0 . . ?
C011 C012 C013 119.71(14) . . ?
C011 C012 H012 120.1 . . ?
C013 C012 H012 120.1 . . ?
C014 C013 C012 120.23(14) . . ?
C014 C013 H013 119.9 . . ?
C012 C013 H013 119.9 . . ?
C013 C014 C009 120.87(13) . . ?
C013 C014 H014 119.6 . . ?
C009 C014 H014 119.6 . . ?
C016 C015 H01G 109.5 . . ?
C016 C015 H01H 109.5 . . ?
H01G C015 H01H 109.5 . . ?
C016 C015 H01I 109.5 . . ?
H01G C015 H01I 109.5 . . ?
H01H C015 H01I 109.5 . . ?
C021 C016 C017 117.75(17) . . ?
C021 C016 C015 121.13(18) . . ?
C017 C016 C015 121.0(2) . . ?
C018 C017 C016 121.13(18) . . ?
C018 C017 H017 119.4 . . ?
C016 C017 H017 119.4 . . ?
C017 C018 C019 121.09(17) . . ?
C017 C018 H018 119.5 . . ?
C019 C018 H018 119.5 . . ?
C020 C019 C018 117.68(17) . . ?
C020 C019 H019 121.2 . . ?
C018 C019 H019 121.2 . . ?
C019 C020 C021 120.49(18) . . ?
C019 C020 H020 119.8 . . ?
C021 C020 H020 119.8 . . ?
C016 C021 C020 121.81(15) . . ?
C016 C021 H021 119.1 . . ?
C020 C021 H021 119.1 . . ?
O6 C1 C8 124.53(10) . . ?
O6 C1 C37 114.52(9) . . ?
C8 C1 C37 120.95(10) . . ?
O2 C2 C4 124.37(10) . . ?
O2 C2 C9 114.43(9) . . ?
C4 C2 C9 121.19(10) . . ?
C7 C3 C217 119.02(10) . . ?
C7 C3 H3 120.5 . . ?
C217 C3 H3 120.5 . . ?
C2 C4 C219 118.75(10) . . ?
C2 C4 H4 120.6 . . ?
C219 C4 H4 120.6 . . ?
O12 C5 C216 124.54(10) . . ?
O12 C5 C222 114.32(10) . . ?
C216 C5 C222 121.13(10) . . ?
N6 C6 C223 126.69(10) . . ?
N6 C6 C225 109.93(9) . . ?
C223 C6 C225 123.39(10) . . ?
O9 C7 C3 124.47(10) . . ?
O9 C7 C29 114.53(10) . . ?
C3 C7 C29 120.99(10) . . ?
C1 C8 C17 118.87(10) . . ?
C1 C8 H8 120.6 . . ?
C17 C8 H8 120.6 . . ?
C11 C9 C2 118.96(10) . . ?
C11 C9 H9 120.5 . . ?
C2 C9 H9 120.5 . . ?
N2 C10 C20 126.56(10) . . ?
N2 C10 C42 109.85(9) . . ?
C20 C10 C42 123.59(10) . . ?
O1 C11 C9 123.62(10) . . ?
O1 C11 C32 115.35(10) . . ?
C9 C11 C32 121.03(10) . . ?
N3 C12 C14 126.82(10) . . ?
N3 C12 C41 109.94(9) . . ?
C14 C12 C41 123.24(10) . . ?
N1 C13 C20 125.11(9) . . ?
N1 C13 C35 108.38(9) . . ?
C20 C13 C35 126.43(10) . . ?
C15 C14 C12 125.10(10) . . ?
C15 C14 C214 118.71(9) . . ?
C12 C14 C214 116.19(9) . . ?
N4 C15 C14 125.31(9) . . ?
N4 C15 C228 108.40(9) . . ?
C14 C15 C228 126.24(10) . . ?
O5 C16 C37 123.87(10) . . ?
O5 C16 C38 115.23(10) . . ?
C37 C16 C38 120.90(10) . . ?
C38 C17 C8 120.92(10) . . ?
C38 C17 C40 120.51(10) . . ?
C8 C17 C40 118.53(9) . . ?
N5 C18 C40 125.48(10) . . ?
N5 C18 C221 108.67(9) . . ?
C40 C18 C221 125.81(10) . . ?
N1 C19 C30 125.50(9) . . ?
N1 C19 C24 108.56(9) . . ?
C30 C19 C24 125.93(10) . . ?
C13 C20 C10 124.67(10) . . ?
C13 C20 C220 118.24(9) . . ?
C10 C20 C220 117.08(9) . . ?
N6 C21 C31 126.68(9) . . ?
N6 C21 C48 109.87(9) . . ?
C31 C21 C48 123.43(9) . . ?
N4 C22 C31 125.40(9) . . ?
N4 C22 C28 108.52(9) . . ?
C31 C22 C28 126.07(10) . . ?
O10 C23 C29 124.00(10) . . ?
O10 C23 C43 115.14(10) . . ?
C29 C23 C43 120.86(10) . . ?
C35 C24 C19 107.03(9) . . ?
C35 C24 H24 126.5 . . ?
C19 C24 H24 126.5 . . ?
C221 C25 C215 107.46(9) . . ?
C221 C25 H25 126.3 . . ?
C215 C25 H25 126.3 . . ?
N2 C26 C30 127.45(9) . 2_765 ?
N2 C26 C232 109.73(9) . . ?
C30 C26 C232 122.81(9) 2_765 . ?
N3 C27 C40 126.83(10) . . ?
N3 C27 C52 109.91(9) . . ?
C40 C27 C52 123.26(10) . . ?
C228 C28 C22 107.13(9) . . ?
C228 C28 H28 126.4 . . ?
C22 C28 H28 126.4 . . ?
C23 C29 C7 119.04(10) . . ?
C23 C29 H29 120.5 . . ?
C7 C29 H29 120.5 . . ?
C19 C30 C26 125.86(10) . 2_765 ?
C19 C30 C219 118.24(9) . . ?
C26 C30 C219 115.87(9) 2_765 . ?
C22 C31 C21 125.62(9) . . ?
C22 C31 C217 118.42(9) . . ?
C21 C31 C217 115.90(9) . . ?
C219 C32 C11 119.13(10) . . ?
C219 C32 H32 120.4 . . ?
C11 C32 H32 120.4 . . ?
O11 C33 C222 123.89(10) . . ?
O11 C33 C227 115.43(10) . . ?
C222 C33 C227 120.68(10) . . ?
O7 C34 C229 123.45(10) . . ?
O7 C34 C44 116.00(10) . . ?
C229 C34 C44 120.55(10) . . ?
C24 C35 C13 107.47(9) . . ?
C24 C35 H35 126.3 . . ?
C13 C35 H35 126.3 . . ?
O3 C36 C224 123.41(10) . . ?
O3 C36 C47 115.92(10) . . ?
C224 C36 C47 120.67(10) . . ?
C16 C37 C1 119.14(10) . . ?
C16 C37 H37 120.4 . . ?
C1 C37 H37 120.4 . . ?
C17 C38 C16 119.21(10) . . ?
C17 C38 H38 120.4 . . ?
C16 C38 H38 120.4 . . ?
O4 C39 C226 124.87(11) . . ?
O4 C39 C224 113.92(10) . . ?
C226 C39 C224 121.21(10) . . ?
C18 C40 C27 125.42(10) . . ?
C18 C40 C17 117.91(9) . . ?
C27 C40 C17 116.65(9) . . ?
C52 C41 C12 106.92(9) . . ?
C52 C41 H41 126.5 . . ?
C12 C41 H41 126.5 . . ?
C232 C42 C10 106.81(9) . . ?
C232 C42 H42 126.6 . . ?
C10 C42 H42 126.6 . . ?
C217 C43 C23 119.33(10) . . ?
C217 C43 H43 120.3 . . ?
C23 C43 H43 120.3 . . ?
C214 C44 C34 119.47(10) . . ?
C214 C44 H44 120.3 . . ?
C34 C44 H44 120.3 . . ?
C51 C45 C67 119.78(12) . . ?
C51 C45 C63 119.93(12) . . ?
C67 C45 C63 108.62(11) . . ?
O6 C46 H46A 109.5 . . ?
O6 C46 H46B 109.5 . . ?
H46A C46 H46B 109.5 . . ?
O6 C46 H46C 109.5 . . ?
H46A C46 H46C 109.5 . . ?
H46B C46 H46C 109.5 . . ?
C220 C47 C36 119.36(10) . . ?
C220 C47 H47 120.3 . . ?
C36 C47 H47 120.3 . . ?
C225 C48 C21 106.74(9) . . ?
C225 C48 H48 126.6 . . ?
C21 C48 H48 126.6 . . ?
O2 C49 H49A 109.5 . . ?
O2 C49 H49B 109.5 . . ?
H49A C49 H49B 109.5 . . ?
O2 C49 H49C 109.5 . . ?
H49A C49 H49C 109.5 . . ?
H49B C49 H49C 109.5 . . ?
C67 C50 C55 116.36(12) . . ?
C67 C50 C61 118.52(12) . . ?
C55 C50 C61 118.53(12) . . ?
C45 C51 C64 119.63(12) . . ?
C45 C51 C238 120.23(12) . . ?
C64 C51 C238 108.54(11) . . ?
C41 C52 C27 106.81(9) . . ?
C41 C52 H52 126.6 . . ?
C27 C52 H52 126.6 . . ?
O1 C53 H53A 109.5 . . ?
O1 C53 H53B 109.5 . . ?
H53A C53 H53B 109.5 . . ?
O1 C53 H53C 109.5 . . ?
H53A C53 H53C 109.5 . . ?
H53B C53 H53C 109.5 . . ?
O9 C54 H54A 109.5 . . ?
O9 C54 H54B 109.5 . . ?
H54A C54 H54B 109.5 . . ?
O9 C54 H54C 109.5 . . ?
H54A C54 H54C 109.5 . . ?
H54B C54 H54C 109.5 . . ?
C50 C55 C89 121.04(12) . . ?
C50 C55 C69 121.35(13) . . ?
C89 C55 C69 108.07(12) . . ?
O11 C56 H56A 109.5 . . ?
O11 C56 H56B 109.5 . . ?
H56A C56 H56B 109.5 . . ?
O11 C56 H56C 109.5 . . ?
H56A C56 H56C 109.5 . . ?
H56B C56 H56C 109.5 . . ?
O7 C57 H57A 109.5 . . ?
O7 C57 H57B 109.5 . . ?
H57A C57 H57B 109.5 . . ?
O7 C57 H57C 109.5 . . ?
H57A C57 H57C 109.5 . . ?
H57B C57 H57C 109.5 . . ?
C63 C58 C85 119.81(12) . . ?
C63 C58 C96 119.93(13) . . ?
C85 C58 C96 107.84(12) . . ?
C60 C59 C77 121.25(12) . . ?
C60 C59 C246 121.49(12) . . ?
C77 C59 C246 108.14(12) . . ?
C240 C60 C59 116.35(13) . . ?
C240 C60 C79 118.55(12) . . ?
C59 C60 C79 118.77(12) . . ?
C75 C61 C64 115.93(12) . . ?
C75 C61 C50 118.87(12) . . ?
C64 C61 C50 118.44(12) . . ?
O3 C62 H62A 109.5 . . ?
O3 C62 H62B 109.5 . . ?
H62A C62 H62B 109.5 . . ?
O3 C62 H62C 109.5 . . ?
H62A C62 H62C 109.5 . . ?
H62B C62 H62C 109.5 . . ?
C58 C63 C241 120.18(12) . . ?
C58 C63 C45 120.05(12) . . ?
C241 C63 C45 107.03(11) . . ?
C61 C64 C78 121.45(12) . . ?
C61 C64 C51 121.70(12) . . ?
C78 C64 C51 108.06(11) . . ?
C91 C65 C238 120.24(13) . . ?
C91 C65 C78 119.64(12) . . ?
C238 C65 C78 108.69(11) . . ?
C81 C66 C244 121.41(13) . . ?
C81 C66 C245 121.66(13) . . ?
C244 C66 C245 107.86(13) . . ?
C50 C67 C239 121.31(12) . . ?
C50 C67 C45 121.61(12) . . ?
C239 C67 C45 107.74(11) . . ?
C250 C68 C88 120.46(13) . . ?
C250 C68 C70 120.27(13) . . ?
C88 C68 C70 106.95(12) . . ?
C113 C69 C55 119.95(13) . . ?
C113 C69 C99 120.00(13) . . ?
C55 C69 C99 108.42(13) . . ?
C105 C70 C84 120.06(13) . . ?
C105 C70 C68 119.87(13) . . ?
C84 C70 C68 108.59(12) . . ?
C239 C71 C89 116.16(13) . . ?
C239 C71 C81 118.32(13) . . ?
C89 C71 C81 118.63(12) . . ?
C79 C72 C84 121.21(12) . . ?
C79 C72 C88 121.54(12) . . ?
C84 C72 C88 107.69(12) . . ?
C78 C73 C234 116.01(12) . . ?
C78 C73 C76 118.31(13) . . ?
C234 C73 C76 118.91(12) . . ?
C81 C74 C98 121.29(13) . . ?
C81 C74 C111 121.48(13) . . ?
C98 C74 C111 108.18(12) . . ?
C61 C75 C234 121.42(12) . . ?
C61 C75 C113 121.14(13) . . ?
C234 C75 C113 108.16(12) . . ?
C104 C76 C84 116.29(12) . . ?
C104 C76 C73 118.59(12) . . ?
C84 C76 C73 118.29(13) . . ?
C87 C77 C59 121.17(12) . . ?
C87 C77 C236 121.57(12) . . ?
C59 C77 C236 107.74(12) . . ?
C73 C78 C64 121.29(12) . . ?
C73 C78 C65 121.91(12) . . ?
C64 C78 C65 107.77(11) . . ?
C72 C79 C92 116.42(13) . . ?
C72 C79 C60 118.44(12) . . ?
C92 C79 C60 118.56(13) . . ?
C83 C80 C262 120.11(13) . . ?
C83 C80 C85 119.77(13) . . ?
C262 C80 C85 107.79(12) . . ?
C66 C81 C74 116.26(13) . . ?
C66 C81 C71 118.70(12) . . ?
C74 C81 C71 118.49(13) . . ?
C233 C82 C250 119.84(13) . . ?
C233 C82 C117 119.85(13) . . ?
C250 C82 C117 107.89(12) . . ?
C80 C83 C91 120.36(12) . . ?
C80 C83 C255 120.01(14) . . ?
C91 C83 C255 106.76(12) . . ?
C76 C84 C72 121.00(13) . . ?
C76 C84 C70 121.44(13) . . ?
C72 C84 C70 108.09(12) . . ?
C238 C85 C58 120.03(12) . . ?
C238 C85 C80 119.59(13) . . ?
C58 C85 C80 108.26(12) . . ?
C252 C86 C124 120.35(14) . . ?
C252 C86 C107 119.61(14) . . ?
C124 C86 C107 108.61(13) . . ?
C77 C87 C93 116.05(13) . . ?
C77 C87 C90 118.48(13) . . ?
C93 C87 C90 118.62(12) . . ?
C246 C88 C68 119.93(12) . . ?
C246 C88 C72 119.83(13) . . ?
C68 C88 C72 108.66(12) . . ?
C71 C89 C55 121.41(12) . . ?
C71 C89 C100 121.38(13) . . ?
C55 C89 C100 107.89(12) . . ?
C98 C90 C244 116.24(13) . . ?
C98 C90 C87 118.71(12) . . ?
C244 C90 C87 118.24(13) . . ?
C65 C91 C83 119.71(13) . . ?
C65 C91 C104 119.71(13) . . ?
C83 C91 C104 108.61(12) . . ?
C79 C92 C104 121.34(13) . . ?
C79 C92 C255 121.40(13) . . ?
C104 C92 C255 107.80(12) . . ?
C87 C93 C240 121.40(13) . . ?
C87 C93 C128 121.56(14) . . ?
C240 C93 C128 107.87(12) . . ?
O10 C94 H94A 109.5 . . ?
O10 C94 H94B 109.5 . . ?
H94A C94 H94B 109.5 . . ?
O10 C94 H94C 109.5 . . ?
H94A C94 H94C 109.5 . . ?
H94B C94 H94C 109.5 . . ?
C121 C95 C112 121.16(14) . . ?
C121 C95 C269 121.52(14) . . ?
C112 C95 C269 107.68(13) . . ?
C127 C96 C262 119.62(13) . . ?
C127 C96 C58 119.54(13) . . ?
C262 C96 C58 108.13(13) . . ?
C119 C97 C259 120.31(14) . . ?
C119 C97 C269 120.21(15) . . ?
C259 C97 C269 107.06(13) . . ?
C90 C98 C74 121.24(12) . . ?
C90 C98 C242 121.58(13) . . ?
C74 C98 C242 107.63(13) . . ?
C256 C99 C100 120.15(14) . . ?
C256 C99 C69 120.09(14) . . ?
C100 C99 C69 107.14(12) . . ?
C111 C100 C99 120.12(13) . . ?
C111 C100 C89 119.78(13) . . ?
C99 C100 C89 108.46(13) . . ?
C106 C101 C158 120.39(14) . . ?
C106 C101 C130 120.00(14) . . ?
C158 C101 C130 108.22(13) . . ?
C255 C102 C122 120.77(13) . . ?
C255 C102 C240 119.85(13) . . ?
C122 C102 C240 108.36(13) . . ?
C112 C103 C161 116.49(14) . . ?
C112 C103 C247 118.33(13) . . ?
C161 C103 C247 118.41(14) . . ?
C76 C104 C92 121.15(12) . . ?
C76 C104 C91 121.51(12) . . ?
C92 C104 C91 108.03(13) . . ?
C70 C105 C143 120.07(13) . . ?
C70 C105 C234 119.79(13) . . ?
C143 C105 C234 108.62(12) . . ?
C101 C106 C271 120.06(14) . . ?
C101 C106 C263 119.53(14) . . ?
C271 C106 C263 108.69(14) . . ?
C249 C107 C114 121.36(13) . . ?
C249 C107 C86 121.59(14) . . ?
C114 C107 C86 108.00(13) . . ?
C132 C108 C109 120.33(14) . . ?
C132 C108 C254 120.57(14) . . ?
C109 C108 C254 106.73(13) . . ?
C259 C109 C131 119.84(13) . . ?
C259 C109 C108 120.01(14) . . ?
C131 C109 C108 108.55(13) . . ?
C133 C110 C114 116.13(14) . . ?
C133 C110 C123 118.68(13) . . ?
C114 C110 C123 118.32(13) . . ?
C100 C111 C74 119.97(13) . . ?
C100 C111 C243 120.02(14) . . ?
C74 C111 C243 108.38(13) . . ?
C103 C112 C95 120.93(13) . . ?
C103 C112 C259 121.47(13) . . ?
C95 C112 C259 108.04(13) . . ?
C69 C113 C143 120.05(13) . . ?
C69 C113 C75 119.89(12) . . ?
C143 C113 C75 108.40(13) . . ?
C110 C114 C107 121.30(14) . . ?
C110 C114 C270 121.63(14) . . ?
C107 C114 C270 107.90(12) . . ?
C274 C115 C171 120.94(15) . . ?
C274 C115 C257 119.84(15) . . ?
C171 C115 C257 106.74(14) . . ?
C123 C116 C258 121.25(13) . . ?
C123 C116 C265 121.56(14) . . ?
C258 C116 C265 108.20(14) . . ?
C243 C117 C82 119.47(13) . . ?
C243 C117 C256 119.94(13) . . ?
C82 C117 C256 107.91(13) . . ?
C251 C118 C160 121.37(14) . . ?
C251 C118 C186 121.75(15) . . ?
C160 C118 C186 108.32(14) . . ?
C97 C119 C289 119.95(15) . . ?
C97 C119 C132 119.56(14) . . ?
C289 C119 C132 108.20(15) . . ?
C130 C120 C162 116.64(15) . . ?
C130 C120 C151 118.70(13) . . ?
C162 C120 C151 118.03(15) . . ?
C280 C121 C95 116.33(14) . . ?
C280 C121 C169 118.52(14) . . ?
C95 C121 C169 118.38(15) . . ?
C262 C122 C102 119.75(14) . . ?
C262 C122 C128 120.30(14) . . ?
C102 C122 C128 107.10(12) . . ?
C116 C123 C260 116.06(14) . . ?
C116 C123 C110 118.68(13) . . ?
C260 C123 C110 118.33(14) . . ?
C155 C124 C86 120.20(14) . . ?
C155 C124 C270 120.01(14) . . ?
C86 C124 C270 107.04(13) . . ?
C249 C125 C133 121.46(14) . . ?
C249 C125 C284 121.38(15) . . ?
C133 C125 C284 107.93(13) . . ?
C251 C126 C154 121.49(13) . . ?
C251 C126 C248 121.14(13) . . ?
C154 C126 C248 108.44(13) . . ?
C96 C127 C245 120.10(13) . . ?
C96 C127 C253 120.46(14) . . ?
C245 C127 C253 106.75(12) . . ?
C253 C128 C122 120.10(13) . . ?
C253 C128 C93 119.73(13) . . ?
C122 C128 C93 108.32(13) . . ?
C120 C130 C144 121.37(14) . . ?
C120 C130 C101 121.60(14) . . ?
C144 C130 C101 108.03(14) . . ?
C247 C131 C260 121.37(13) . . ?
C247 C131 C109 121.40(13) . . ?
C260 C131 C109 108.34(13) . . ?
C108 C132 C138 119.58(14) . . ?
C108 C132 C119 119.76(14) . . ?
C138 C132 C119 108.06(15) . . ?
C110 C133 C125 121.17(13) . . ?
C110 C133 C149 121.71(14) . . ?
C125 C133 C149 107.74(14) . . ?
C137 C134 C136 120.00(16) . . ?
C137 C134 C278 120.25(15) . . ?
C136 C134 C278 107.17(15) . . ?
C179 C135 C266 116.25(15) . . ?
C179 C135 C249 118.60(14) . . ?
C266 C135 C249 118.41(14) . . ?
C195 C136 C167 119.82(15) . . ?
C195 C136 C134 120.22(16) . . ?
C167 C136 C134 108.46(15) . . ?
C134 C137 C147 120.07(15) . . ?
C134 C137 C268 119.81(16) . . ?
C147 C137 C268 107.93(14) . . ?
C148 C138 C132 119.74(15) . . ?
C148 C138 C164 119.96(16) . . ?
C132 C138 C164 107.73(15) . . ?
C278 C139 C276 119.78(15) . . ?
C278 C139 C272 119.89(16) . . ?
C276 C139 C272 108.63(14) . . ?
C279 C140 C277 120.51(15) . . ?
C279 C140 C258 119.90(14) . . ?
C277 C140 C258 108.30(14) . . ?
C152 C141 C179 121.21(16) . . ?
C152 C141 C178 121.57(17) . . ?
C179 C141 C178 108.05(16) . . ?
C264 C142 C168 121.64(15) . . ?
C264 C142 C286 121.45(17) . . ?
C168 C142 C286 107.77(16) . . ?
C145 C143 C105 120.33(13) . . ?
C145 C143 C113 120.22(14) . . ?
C105 C143 C113 106.97(12) . . ?
C159 C144 C130 121.05(15) . . ?
C159 C144 C283 121.90(15) . . ?
C130 C144 C283 108.05(14) . . ?
C143 C145 C256 119.82(13) . . ?
C143 C145 C250 119.64(14) . . ?
C256 C145 C250 107.91(13) . . ?
C185 C146 C167 121.63(15) . . ?
C185 C146 C278 121.62(15) . . ?
C167 C146 C278 107.61(16) . . ?
C166 C147 C137 119.39(16) . . ?
C166 C147 C165 119.88(15) . . ?
C137 C147 C165 108.16(14) . . ?
C138 C148 C284 120.17(17) . . ?
C138 C148 C149 120.35(14) . . ?
C284 C148 C149 106.84(14) . . ?
C254 C149 C148 120.14(14) . . ?
C254 C149 C133 119.41(14) . . ?
C148 C149 C133 108.69(14) . . ?
C267 C150 C261 121.11(14) . . ?
C267 C150 C257 121.38(14) . . ?
C261 C150 C257 107.90(14) . . ?
C168 C151 C263 116.01(16) . . ?
C168 C151 C120 118.79(14) . . ?
C263 C151 C120 118.40(14) . . ?
C141 C152 C276 116.54(16) . . ?
C141 C152 C185 118.66(16) . . ?
C276 C152 C185 118.14(16) . . ?
C172 C153 C248 120.50(15) . . ?
C172 C153 C163 120.44(15) . . ?
C248 C153 C163 106.64(14) . . ?
C157 C154 C126 121.13(14) . . ?
C157 C154 C163 121.62(14) . . ?
C126 C154 C163 107.78(13) . . ?
C124 C155 C165 119.89(14) . . ?
C124 C155 C268 119.60(15) . . ?
C165 C155 C268 107.98(14) . . ?
O4 C156 H15A 109.5 . . ?
O4 C156 H15B 109.5 . . ?
H15A C156 H15B 109.5 . . ?
O4 C156 H15C 109.5 . . ?
H15A C156 H15C 109.5 . . ?
H15B C156 H15C 109.5 . . ?
C160 C157 C154 116.17(14) . . ?
C160 C157 C159 118.70(13) . . ?
C154 C157 C159 118.03(15) . . ?
C170 C158 C101 120.14(15) . . ?
C170 C158 C283 119.86(15) . . ?
C101 C158 C283 107.26(14) . . ?
C281 C159 C144 116.24(15) . . ?
C281 C159 C157 118.99(14) . . ?
C144 C159 C157 117.90(15) . . ?
C157 C160 C118 121.45(14) . . ?
C157 C160 C184 121.68(15) . . ?
C118 C160 C184 108.05(15) . . ?
C103 C161 C280 121.18(14) . . ?
C103 C161 C279 121.53(15) . . ?
C280 C161 C279 107.89(14) . . ?
C120 C162 C212 122.04(17) . . ?
C120 C162 C281 120.85(15) . . ?
C212 C162 C281 107.87(14) . . ?
C188 C163 C154 119.86(14) . . ?
C188 C163 C153 119.81(16) . . ?
C154 C163 C153 108.59(13) . . ?
C192 C164 C138 119.44(16) . . ?
C192 C164 C289 119.49(18) . . ?
C138 C164 C289 108.28(15) . . ?
C277 C165 C155 119.78(15) . . ?
C277 C165 C147 119.51(15) . . ?
C155 C165 C147 107.88(15) . . ?
C147 C166 C195 120.26(16) . . ?
C147 C166 C279 119.99(16) . . ?
C195 C166 C279 107.12(14) . . ?
C169 C167 C146 121.03(16) . . ?
C169 C167 C136 121.66(16) . . ?
C146 C167 C136 108.30(14) . . ?
C151 C168 C142 121.29(16) . . ?
C151 C168 C205 121.08(17) . . ?
C142 C168 C205 108.28(15) . . ?
C177 C169 C167 116.15(16) . . ?
C177 C169 C121 118.75(14) . . ?
C167 C169 C121 118.52(16) . . ?
C158 C170 C174 119.58(15) . . ?
C158 C170 C198 120.23(15) . . ?
C174 C170 C198 107.74(16) . . ?
C213 C171 C261 120.09(16) . . ?
C213 C171 C115 119.36(17) . . ?
C261 C171 C115 109.12(14) . . ?
C153 C172 C274 119.69(15) . . ?
C153 C172 C288 119.25(16) . . ?
C274 C172 C288 108.70(16) . . ?
C287 C173 C282 120.44(17) . . ?
C287 C173 C285 120.57(15) . . ?
C282 C173 C285 106.51(17) . . ?
C271 C174 C170 120.13(15) . . ?
C271 C174 C287 119.47(16) . . ?
C170 C174 C287 108.01(15) . . ?
C181 C175 C200 121.55(16) . . ?
C181 C175 C285 121.48(16) . . ?
C200 C175 C285 107.74(17) . . ?
C208 C176 C261 116.66(15) . . ?
C208 C176 C197 118.39(15) . . ?
C261 C176 C197 118.14(17) . . ?
C169 C177 C191 121.70(15) . . ?
C169 C177 C183 121.71(15) . . ?
C191 C177 C183 107.44(16) . . ?
C187 C178 C192 120.23(17) . . ?
C187 C178 C141 119.69(17) . . ?
C192 C178 C141 108.48(17) . . ?
C135 C179 C141 121.31(16) . . ?
C135 C179 C180 121.31(16) . . ?
C141 C179 C180 107.99(16) . . ?
C284 C180 C192 120.07(16) . . ?
C284 C180 C179 119.93(16) . . ?
C192 C180 C179 108.36(17) . . ?
C175 C181 C211 116.36(17) . . ?
C175 C181 C264 118.70(15) . . ?
C211 C181 C264 118.02(17) . . ?
O8 C182 H18A 109.5 . . ?
O8 C182 H18B 109.5 . . ?
H18A C182 H18B 109.5 . . ?
O8 C182 H18C 109.5 . . ?
H18A C182 H18C 109.5 . . ?
H18B C182 H18C 109.5 . . ?
C269 C183 C196 120.46(16) . . ?
C269 C183 C177 119.39(16) . . ?
C196 C183 C177 108.79(15) . . ?
C283 C184 C201 120.40(15) . . ?
C283 C184 C160 119.57(16) . . ?
C201 C184 C160 108.19(15) . . ?
C146 C185 C191 116.15(16) . . ?
C146 C185 C152 118.70(15) . . ?
C191 C185 C152 118.36(17) . . ?
C202 C186 C118 120.05(15) . . ?
C202 C186 C201 120.51(16) . . ?
C118 C186 C201 108.44(15) . . ?
C178 C187 C191 119.66(16) . . ?
C178 C187 C196 120.02(18) . . ?
C191 C187 C196 108.46(16) . . ?
C163 C188 C281 119.61(16) . . ?
C163 C188 C189 120.00(16) . . ?
C281 C188 C189 108.58(15) . . ?
C288 C189 C212 120.74(19) . . ?
C288 C189 C188 120.20(15) . . ?
C212 C189 C188 106.58(15) . . ?
C267 C190 C208 121.11(16) . . ?
C267 C190 C202 121.57(16) . . ?
C208 C190 C202 107.94(15) . . ?
C185 C191 C177 120.90(17) . . ?
C185 C191 C187 121.74(17) . . ?
C177 C191 C187 108.25(15) . . ?
C164 C192 C178 120.19(17) . . ?
C164 C192 C180 120.11(18) . . ?
C178 C192 C180 107.11(16) . . ?
C206 C193 C287 119.47(18) . . ?
C206 C193 C198 119.95(17) . . ?
C287 C193 C198 108.12(16) . . ?
C282 C194 C206 119.82(16) . . ?
C282 C194 C208 119.98(18) . . ?
C206 C194 C208 108.36(16) . . ?
C136 C195 C166 120.06(15) . . ?
C136 C195 C280 119.46(16) . . ?
C166 C195 C280 108.63(15) . . ?
C289 C196 C183 120.22(16) . . ?
C289 C196 C187 119.96(17) . . ?
C183 C196 C187 107.05(16) . . ?
C207 C197 C200 116.34(16) . . ?
C207 C197 C176 118.51(16) . . ?
C200 C197 C176 118.56(18) . . ?
C201 C198 C193 119.50(17) . . ?
C201 C198 C170 119.61(17) . . ?
C193 C198 C170 108.08(16) . . ?
C286 C199 C211 120.13(16) . . ?
C286 C199 C210 119.38(19) . . ?
C211 C199 C210 108.81(17) . . ?
C197 C200 C175 120.91(18) . . ?
C197 C200 C282 121.60(17) . . ?
C175 C200 C282 108.38(15) . . ?
C198 C201 C184 119.96(16) . . ?
C198 C201 C186 120.36(18) . . ?
C184 C201 C186 106.99(14) . . ?
C186 C202 C190 119.69(15) . . ?
C186 C202 C206 119.78(17) . . ?
C190 C202 C206 108.59(17) . . ?
C209 C203 C204 119.5(2) . . ?
C209 C203 C288 119.37(18) . . ?
C204 C203 C288 108.35(15) . . ?
C210 C204 C203 120.05(17) . . ?
C210 C204 C274 119.69(17) . . ?
C203 C204 C274 107.76(18) . . ?
C212 C205 C209 120.47(16) . . ?
C212 C205 C168 119.92(16) . . ?
C209 C205 C168 107.88(17) . . ?
C193 C206 C194 120.12(17) . . ?
C193 C206 C202 119.89(18) . . ?
C194 C206 C202 107.15(16) . . ?
C197 C207 C211 121.80(16) . . ?
C197 C207 C213 122.27(16) . . ?
C211 C207 C213 106.65(18) . . ?
C176 C208 C190 121.36(15) . . ?
C176 C208 C194 121.64(16) . . ?
C190 C208 C194 107.94(16) . . ?
C203 C209 C286 120.22(19) . . ?
C203 C209 C205 119.94(19) . . ?
C286 C209 C205 107.34(15) . . ?
C204 C210 C213 120.50(16) . . ?
C204 C210 C199 120.51(18) . . ?
C213 C210 C199 106.52(17) . . ?
C181 C211 C207 120.68(18) . . ?
C181 C211 C199 121.60(17) . . ?
C207 C211 C199 108.64(16) . . ?
C205 C212 C162 119.88(15) . . ?
C205 C212 C189 119.80(18) . . ?
C162 C212 C189 109.27(16) . . ?
C171 C213 C210 120.22(17) . . ?
C171 C213 C207 118.91(18) . . ?
C210 C213 C207 109.37(16) . . ?
C44 C214 C230 120.72(10) . . ?
C44 C214 C14 120.31(10) . . ?
C230 C214 C14 118.77(9) . . ?
N5 C215 C223 125.19(10) . . ?
N5 C215 C25 108.36(9) . . ?
C223 C215 C25 126.41(10) . . ?
C5 C216 C218 118.90(10) . . ?
C5 C216 H216 120.6 . . ?
C218 C216 H216 120.6 . . ?
C43 C217 C3 120.75(10) . . ?
C43 C217 C31 120.21(10) . . ?
C3 C217 C31 118.87(10) . . ?
C227 C218 C216 120.64(10) . . ?
C227 C218 C223 120.37(10) . . ?
C216 C218 C223 118.98(9) . . ?
C32 C219 C4 120.93(10) . . ?
C32 C219 C30 120.08(9) . . ?
C4 C219 C30 118.81(9) . . ?
C47 C220 C226 120.65(10) . . ?
C47 C220 C20 120.65(10) . . ?
C226 C220 C20 118.62(10) . . ?
C25 C221 C18 107.13(9) . . ?
C25 C221 H221 126.4 . . ?
C18 C221 H221 126.4 . . ?
C33 C222 C5 119.09(10) . . ?
C33 C222 H222 120.5 . . ?
C5 C222 H222 120.5 . . ?
C215 C223 C6 125.29(10) . . ?
C215 C223 C218 117.12(9) . . ?
C6 C223 C218 117.58(9) . . ?
C36 C224 C39 119.18(10) . . ?
C36 C224 H224 120.4 . . ?
C39 C224 H224 120.4 . . ?
C48 C225 C6 106.97(9) . . ?
C48 C225 H225 126.5 . . ?
C6 C225 H225 126.5 . . ?
C39 C226 C220 118.87(10) . . ?
C39 C226 H226 120.6 . . ?
C220 C226 H226 120.6 . . ?
C218 C227 C33 119.53(10) . . ?
C218 C227 H227 120.2 . . ?
C33 C227 H227 120.2 . . ?
C28 C228 C15 107.44(9) . . ?
C28 C228 H228 126.3 . . ?
C15 C228 H228 126.3 . . ?
C34 C229 C231 119.27(10) . . ?
C34 C229 H229 120.4 . . ?
C231 C229 H229 120.4 . . ?
C231 C230 C214 118.74(10) . . ?
C231 C230 H230 120.6 . . ?
C214 C230 H230 120.6 . . ?
O8 C231 C230 124.74(11) . . ?
O8 C231 C229 114.10(10) . . ?
C230 C231 C229 121.16(10) . . ?
C42 C232 C26 107.06(9) . . ?
C42 C232 H232 126.5 . . ?
C26 C232 H232 126.5 . . ?
C82 C233 C236 120.14(12) . . ?
C82 C233 C246 120.24(12) . . ?
C236 C233 C246 106.84(12) . . ?
C73 C234 C75 121.50(12) . . ?
C73 C234 C105 121.27(13) . . ?
C75 C234 C105 107.84(13) . . ?
O12 C235 H23A 109.5 . . ?
O12 C235 H23B 109.5 . . ?
H23A C235 H23B 109.5 . . ?
O12 C235 H23C 109.5 . . ?
H23A C235 H23C 109.5 . . ?
H23B C235 H23C 109.5 . . ?
C242 C236 C233 119.93(13) . . ?
C242 C236 C77 119.76(12) . . ?
C233 C236 C77 108.71(12) . . ?
O5 C237 H23D 109.5 . . ?
O5 C237 H23E 109.5 . . ?
H23D C237 H23E 109.5 . . ?
O5 C237 H23F 109.5 . . ?
H23D C237 H23F 109.5 . . ?
H23E C237 H23F 109.5 . . ?
C85 C238 C65 120.33(12) . . ?
C85 C238 C51 119.93(12) . . ?
C65 C238 C51 106.93(11) . . ?
C71 C239 C67 121.18(12) . . ?
C71 C239 C241 121.47(13) . . ?
C67 C239 C241 108.09(11) . . ?
C60 C240 C93 121.29(12) . . ?
C60 C240 C102 121.53(13) . . ?
C93 C240 C102 108.34(12) . . ?
C245 C241 C63 119.88(13) . . ?
C245 C241 C239 119.99(12) . . ?
C63 C241 C239 108.51(12) . . ?
C236 C242 C243 119.81(13) . . ?
C236 C242 C98 119.63(13) . . ?
C243 C242 C98 108.77(12) . . ?
C117 C243 C242 120.80(13) . . ?
C117 C243 C111 120.17(13) . . ?
C242 C243 C111 107.03(12) . . ?
C90 C244 C66 121.13(13) . . ?
C90 C244 C253 121.78(14) . . ?
C66 C244 C253 108.03(12) . . ?
C241 C245 C127 120.35(13) . . ?
C241 C245 C66 119.57(13) . . ?
C127 C245 C66 108.84(12) . . ?
C88 C246 C59 119.69(12) . . ?
C88 C246 C233 119.92(13) . . ?
C59 C246 C233 108.55(12) . . ?
C131 C247 C258 115.99(14) . . ?
C131 C247 C103 119.08(13) . . ?
C258 C247 C103 118.59(13) . . ?
C257 C248 C126 119.83(13) . . ?
C257 C248 C153 119.78(14) . . ?
C126 C248 C153 108.55(13) . . ?
C107 C249 C125 116.10(14) . . ?
C107 C249 C135 118.74(13) . . ?
C125 C249 C135 118.66(15) . . ?
C68 C250 C82 119.61(13) . . ?
C68 C250 C145 119.82(13) . . ?
C82 C250 C145 108.19(13) . . ?
C126 C251 C118 116.10(14) . . ?
C126 C251 C267 119.08(13) . . ?
C118 C251 C267 118.31(14) . . ?
C86 C252 C272 119.87(15) . . ?
C86 C252 C266 119.82(14) . . ?
C272 C252 C266 108.68(14) . . ?
C128 C253 C244 119.67(13) . . ?
C128 C253 C127 119.75(14) . . ?
C244 C253 C127 108.52(13) . . ?
C149 C254 C260 119.86(13) . . ?
C149 C254 C108 119.63(15) . . ?
C260 C254 C108 108.70(13) . . ?
C102 C255 C83 119.71(14) . . ?
C102 C255 C92 119.84(12) . . ?
C83 C255 C92 108.79(13) . . ?
C99 C256 C145 119.82(13) . . ?
C99 C256 C117 119.60(14) . . ?
C145 C256 C117 108.10(12) . . ?
C248 C257 C150 119.82(14) . . ?
C248 C257 C115 119.96(14) . . ?
C150 C257 C115 108.35(13) . . ?
C247 C258 C116 121.64(14) . . ?
C247 C258 C140 121.56(14) . . ?
C116 C258 C140 108.15(13) . . ?
C109 C259 C97 120.02(14) . . ?
C109 C259 C112 119.61(13) . . ?
C97 C259 C112 108.38(13) . . ?
C123 C260 C131 121.30(13) . . ?
C123 C260 C254 121.70(14) . . ?
C131 C260 C254 107.67(13) . . ?
C176 C261 C171 121.87(15) . . ?
C176 C261 C150 120.77(15) . . ?
C171 C261 C150 107.88(14) . . ?
C122 C262 C96 119.77(14) . . ?
C122 C262 C80 119.63(14) . . ?
C96 C262 C80 107.98(12) . . ?
C151 C263 C275 121.65(14) . . ?
C151 C263 C106 121.47(14) . . ?
C275 C263 C106 107.62(14) . . ?
C142 C264 C275 116.11(16) . . ?
C142 C264 C181 119.10(15) . . ?
C275 C264 C181 118.06(16) . . ?
C270 C265 C277 120.24(14) . . ?
C270 C265 C116 119.74(14) . . ?
C277 C265 C116 108.25(14) . . ?
C135 C266 C276 121.34(15) . . ?
C135 C266 C252 121.54(14) . . ?
C276 C266 C252 107.89(14) . . ?
C150 C267 C190 116.46(15) . . ?
C150 C267 C251 118.46(13) . . ?
C190 C267 C251 118.30(14) . . ?
C272 C268 C137 119.63(15) . . ?
C272 C268 C155 119.98(14) . . ?
C137 C268 C155 108.05(14) . . ?
C183 C269 C95 120.02(14) . . ?
C183 C269 C97 119.61(15) . . ?
C95 C269 C97 108.83(14) . . ?
C265 C270 C114 119.68(13) . . ?
C265 C270 C124 120.04(14) . . ?
C114 C270 C124 108.45(13) . . ?
C174 C271 C106 119.68(15) . . ?
C174 C271 C273 120.54(15) . . ?
C106 C271 C273 106.95(14) . . ?
C268 C272 C252 120.00(14) . . ?
C268 C272 C139 120.33(14) . . ?
C252 C272 C139 106.87(14) . . ?
C285 C273 C275 119.83(15) . . ?
C285 C273 C271 119.95(16) . . ?
C275 C273 C271 108.51(14) . . ?
C115 C274 C172 120.22(15) . . ?
C115 C274 C204 119.29(17) . . ?
C172 C274 C204 108.01(16) . . ?
C264 C275 C263 120.79(15) . . ?
C264 C275 C273 121.63(15) . . ?
C263 C275 C273 108.22(14) . . ?
C152 C276 C266 120.83(16) . . ?
C152 C276 C139 121.86(15) . . ?
C266 C276 C139 107.93(15) . . ?
C165 C277 C265 120.05(15) . . ?
C165 C277 C140 120.13(16) . . ?
C265 C277 C140 107.09(14) . . ?
C139 C278 C134 120.09(16) . . ?
C139 C278 C146 119.60(16) . . ?
C134 C278 C146 108.46(14) . . ?
C140 C279 C166 119.96(15) . . ?
C140 C279 C161 119.67(14) . . ?
C166 C279 C161 108.54(15) . . ?
C121 C280 C161 121.30(14) . . ?
C121 C280 C195 121.71(15) . . ?
C161 C280 C195 107.81(15) . . ?
C159 C281 C162 121.49(14) . . ?
C159 C281 C188 121.59(15) . . ?
C162 C281 C188 107.69(16) . . ?
C194 C282 C200 119.52(16) . . ?
C194 C282 C173 120.20(18) . . ?
C200 C282 C173 108.81(16) . . ?
C184 C283 C144 119.83(14) . . ?
C184 C283 C158 119.94(16) . . ?
C144 C283 C158 108.42(14) . . ?
C180 C284 C148 120.25(16) . . ?
C180 C284 C125 119.86(15) . . ?
C148 C284 C125 108.78(15) . . ?
C273 C285 C175 120.00(17) . . ?
C273 C285 C173 119.64(16) . . ?
C175 C285 C173 108.56(15) . . ?
C199 C286 C209 120.36(16) . . ?
C199 C286 C142 119.38(18) . . ?
C209 C286 C142 108.71(17) . . ?
C173 C287 C193 119.95(16) . . ?
C173 C287 C174 119.82(17) . . ?
C193 C287 C174 108.06(16) . . ?
C189 C288 C172 120.30(17) . . ?
C189 C288 C203 119.67(16) . . ?
C172 C288 C203 107.18(17) . . ?
C196 C289 C119 119.55(16) . . ?
C196 C289 C164 120.12(16) . . ?
C119 C289 C164 107.73(15) . . ?

_refine_diff_density_max         1.754
_refine_diff_density_min         -0.520
_refine_diff_density_rms         0.100

_shelx_res_file                  
;

    shelx.res created by SHELXL-2014/8


TITL shelxt_a.res in P-1
CELL  0.71073  13.8828  20.9103  30.2321   84.678   86.015   84.537
ZERR     3.00   0.0003   0.0005   0.0007    0.001    0.001    0.001
LATT   1
SFAC  C    H    N    O
UNIT  618 186 12 24
MERG   2
FMAP   2
PLAN   10
BOND   $H
LIST   6
acta
size 0.228 0.150 0.140
L.S.  10
TEMP    -160.00
omit    -1   0   1
omit     0  -1   1
omit     0   1   2
omit    -5   4  22
omit   -12   9   3
omit     0  -1   2
omit    -6   5  21
omit    -1   0   2
omit     0   1   3
omit     1   0   1
omit    -1  -1   2
omit     0  -7   4
omit     7   7  16

WGHT    0.077300    4.261800
EXTI    0.001324
FVAR       0.05098
O1    4    0.680169    0.495114    0.230080    11.00000    0.02187    0.01882 =
         0.01593   -0.00032    0.00558   -0.00567
O2    4    0.766266    0.709858    0.199033    11.00000    0.01926    0.01399 =
         0.01572   -0.00414    0.00326   -0.00163
O3    4    0.573011    0.557130   -0.170791    11.00000    0.02685    0.02085 =
         0.02868    0.00076   -0.01658   -0.00586
O4    4    0.656311    0.764631   -0.146155    11.00000    0.04578    0.01305 =
         0.04209    0.00134   -0.02563    0.00073
O5    4    0.651598    0.845146    0.099528    11.00000    0.02187    0.02184 =
         0.01624    0.00011    0.00444   -0.00639
O6    4    0.555926    0.632140    0.127214    11.00000    0.02079    0.01554 =
         0.01653   -0.00518    0.00260   -0.00101
O7    4   -0.108659    0.901293    0.169754    11.00000    0.02316    0.01819 =
         0.02492    0.00101   -0.01344   -0.00454
O8    4   -0.002844    1.106052    0.186563    11.00000    0.04877    0.01176 =
         0.04275    0.00294   -0.02889   -0.00250
O9    4    0.102887    1.027673    0.539423    11.00000    0.02039    0.01904 =
         0.01730   -0.00740    0.00303   -0.00123
O10   4    0.020160    0.811290    0.565129    11.00000    0.02243    0.02744 =
         0.01491    0.00072    0.00346   -0.00964
O11   4    0.770498    0.779005    0.491388    11.00000    0.01937    0.01643 =
         0.02280   -0.00300   -0.01018   -0.00182
O12   4    0.713905    0.569432    0.456847    11.00000    0.02581    0.01263 =
         0.02211   -0.00059   -0.00955    0.00040
N1    3    0.865886    0.554136    0.010414    11.00000    0.01183    0.01367 =
         0.01055   -0.00228   -0.00096    0.00020
H1N   2    0.925367    0.535982    0.005903    11.00000   -1.50000
N2    3    0.981224    0.510691   -0.065553    11.00000    0.01158    0.01255 =
         0.01206   -0.00244    0.00018    0.00013
N3    3    0.309802    0.849337    0.266049    11.00000    0.01179    0.01354 =
         0.01241   -0.00277   -0.00025    0.00035
N4    3    0.196567    0.885817    0.345356    11.00000    0.01219    0.01369 =
         0.01005   -0.00198   -0.00092    0.00042
H4N   2    0.256819    0.867863    0.339946    11.00000   -1.50000
N5    3    0.463543    0.781304    0.317478    11.00000    0.01230    0.01420 =
         0.01037   -0.00218   -0.00055    0.00023
H5N   2    0.405413    0.799612    0.323150    11.00000   -1.50000
N6    3    0.351117    0.818579    0.396899    11.00000    0.01119    0.01331 =
         0.01227   -0.00249   -0.00064    0.00019
C001  1   -0.180827    0.344700    0.247272    11.00000    0.02755    0.04441 =
         0.04843    0.00689    0.00442    0.00155
AFIX 137
H00A  2   -0.191443    0.391848    0.243534    11.00000   -1.50000
H00B  2   -0.207277    0.329065    0.276773    11.00000   -1.50000
H00C  2   -0.213436    0.326295    0.224331    11.00000   -1.50000
AFIX   0
C002  1   -0.073706    0.324548    0.242934    11.00000    0.02618    0.01949 =
         0.02425   -0.00088   -0.00171   -0.00249
C003  1   -0.025659    0.290268    0.277755    11.00000    0.03849    0.02292 =
         0.01997    0.00055    0.00102   -0.00019
AFIX  43
H003  2   -0.061189    0.278640    0.304836    11.00000   -1.20000
AFIX   0
C004  1    0.073382    0.272733    0.273628    11.00000    0.03909    0.02282 =
         0.02575   -0.00153   -0.01094    0.00275
AFIX  43
H004  2    0.105113    0.249702    0.297879    11.00000   -1.20000
AFIX   0
C005  1    0.125873    0.288784    0.234216    11.00000    0.02628    0.02279 =
         0.03644   -0.00493   -0.00481   -0.00016
AFIX  43
H005  2    0.193596    0.276778    0.231259    11.00000   -1.20000
AFIX   0
C006  1    0.078737    0.322599    0.199004    11.00000    0.03026    0.02168 =
         0.02640   -0.00055    0.00328   -0.00373
AFIX  43
H006  2    0.114178    0.333343    0.171736    11.00000   -1.20000
AFIX   0
C007  1   -0.019913    0.340699    0.203572    11.00000    0.02968    0.02036 =
         0.02008   -0.00025   -0.00472   -0.00319
AFIX  43
H007  2   -0.051253    0.364473    0.179483    11.00000   -1.20000
AFIX   0

C008  1    0.540688    0.369441    0.469701    11.00000    0.03147    0.02693 =
         0.04294   -0.00686    0.00723   -0.00129
AFIX 137
H00D  2    0.517937    0.415364    0.468404    11.00000   -1.50000
H00E  2    0.552811    0.353550    0.500517    11.00000   -1.50000
H00F  2    0.491189    0.345330    0.458913    11.00000   -1.50000
AFIX   0
C009  1    0.632912    0.360359    0.440972    11.00000    0.02680    0.01691 =
         0.02735   -0.00491   -0.00090   -0.00434
C010  1    0.716370    0.328565    0.458198    11.00000    0.03060    0.02264 =
         0.02422   -0.00031   -0.00350   -0.00357
AFIX  43
H010  2    0.714779    0.311259    0.488399    11.00000   -1.20000
AFIX   0
C011  1    0.802547    0.321698    0.431731    11.00000    0.02547    0.03097 =
         0.03890   -0.00274   -0.00498   -0.00250
AFIX  43
H011  2    0.859103    0.299771    0.443907    11.00000   -1.20000
AFIX   0
C012  1    0.805505    0.346820    0.387818    11.00000    0.03014    0.02976 =
         0.03666   -0.00630    0.00601   -0.00959
AFIX  43
H012  2    0.864139    0.342461    0.369753    11.00000   -1.20000
AFIX   0
C013  1    0.722471    0.378448    0.370204    11.00000    0.04429    0.02449 =
         0.02398   -0.00196   -0.00177   -0.00908
AFIX  43
H013  2    0.724303    0.395784    0.340009    11.00000   -1.20000
AFIX   0
C014  1    0.637028    0.384832    0.396449    11.00000    0.03338    0.01962 =
         0.02785   -0.00374   -0.00801   -0.00300
AFIX  43
H014  2    0.580402    0.406172    0.383975    11.00000   -1.20000
AFIX   0

C015  1    0.512411   -0.013113    0.078147    11.00000    0.04418    0.04636 =
         0.12270    0.01484    0.01678   -0.00016
AFIX 137
H01G  2    0.531599   -0.001098    0.046897    11.00000   -1.50000
H01H  2    0.518784   -0.060192    0.083787    11.00000   -1.50000
H01I  2    0.554378    0.005493    0.097362    11.00000   -1.50000
AFIX   0
C016  1    0.410607    0.011699    0.087787    11.00000    0.03739    0.02662 =
         0.04993    0.00256   -0.00483   -0.00378
C017  1    0.355743    0.046222    0.054262    11.00000    0.07902    0.02508 =
         0.03561    0.00060   -0.01122   -0.00043
AFIX  43
H017  2    0.385823    0.055622    0.025501    11.00000   -1.20000
AFIX   0
C018  1    0.262060    0.065926    0.062324    11.00000    0.06915    0.03426 =
         0.04050   -0.00474   -0.02479    0.00059
AFIX  43
H018  2    0.226697    0.088840    0.039142    11.00000   -1.20000
AFIX   0
C019  1    0.214208    0.053002    0.105400    11.00000    0.03488    0.03254 =
         0.08037   -0.01699   -0.01580    0.00296
AFIX  43
H019  2    0.147588    0.066589    0.111076    11.00000   -1.20000
AFIX   0
C020  1    0.267272    0.020793    0.137648    11.00000    0.05470    0.03070 =
         0.04445   -0.00091    0.00617   -0.00615
AFIX  43
H020  2    0.238310    0.012736    0.166792    11.00000   -1.20000
AFIX   0
C021  1    0.365227   -0.000903    0.128325    11.00000    0.03897    0.02282 =
         0.03615    0.00487   -0.01376   -0.00647
AFIX  43
H021  2    0.400355   -0.025030    0.151117    11.00000   -1.20000
AFIX   0

C1    1    0.554600    0.691770    0.142060    11.00000    0.01286    0.01484 =
         0.01294   -0.00362   -0.00122    0.00120
C2    1    0.767729    0.649844    0.184524    11.00000    0.01227    0.01310 =
         0.01349   -0.00316   -0.00097    0.00078
C3    1    0.146446    0.953862    0.482011    11.00000    0.01370    0.01632 =
         0.01247   -0.00233    0.00040    0.00061
AFIX  43
H3    2    0.175784    0.985710    0.462506    11.00000   -1.20000
AFIX   0
C4    1    0.811301    0.632363    0.144069    11.00000    0.01323    0.01453 =
         0.01166   -0.00173    0.00067   -0.00033
AFIX  43
H4    2    0.841533    0.663068    0.123925    11.00000   -1.20000
AFIX   0
C5    1    0.686584    0.633854    0.451781    11.00000    0.01639    0.01334 =
         0.01391   -0.00049   -0.00154    0.00047
C6    1    0.431213    0.787710    0.416181    11.00000    0.01298    0.01310 =
         0.01082   -0.00173   -0.00109   -0.00060
C7    1    0.104441    0.968877    0.523345    11.00000    0.01230    0.01871 =
         0.01338   -0.00444   -0.00095    0.00091
C8    1    0.509670    0.709278    0.182296    11.00000    0.01397    0.01475 =
         0.01237   -0.00229    0.00018   -0.00004
AFIX  43
H8    2    0.476993    0.678937    0.201743    11.00000   -1.20000
AFIX   0
C9    1    0.722297    0.605231    0.214319    11.00000    0.01211    0.01728 =
         0.01202   -0.00237    0.00076   -0.00019
AFIX  43
H9    2    0.692462    0.617727    0.241812    11.00000   -1.20000
AFIX   0
C10   1    0.902492    0.539972   -0.086873    11.00000    0.01348    0.01311 =
         0.01036   -0.00112   -0.00064   -0.00114
C11   1    0.721489    0.542608    0.203122    11.00000    0.01222    0.01656 =
         0.01278   -0.00091    0.00066   -0.00153
C12   1    0.230388    0.881240    0.246683    11.00000    0.01334    0.01302 =
         0.01068   -0.00196   -0.00048   -0.00094
C13   1    0.803198    0.578165   -0.021289    11.00000    0.01187    0.01298 =
         0.01245   -0.00180   -0.00074    0.00026
C14   1    0.148617    0.911727    0.268533    11.00000    0.01210    0.01220 =
         0.01172   -0.00094   -0.00171   -0.00033
C15   1    0.133738    0.913512    0.314633    11.00000    0.01176    0.01318 =
         0.01188   -0.00213   -0.00070    0.00050
C16   1    0.605587    0.798252    0.125055    11.00000    0.01299    0.01822 =
         0.01314   -0.00054    0.00030   -0.00151
C17   1    0.513448    0.772426    0.193638    11.00000    0.01261    0.01560 =
         0.01102   -0.00284   -0.00022    0.00042
C18   1    0.504393    0.771886    0.275806    11.00000    0.01249    0.01320 =
         0.01217   -0.00282   -0.00033    0.00034
C19   1    0.823430    0.566209    0.051352    11.00000    0.01169    0.01257 =
         0.01271   -0.00284    0.00062   -0.00034
C20   1    0.819543    0.572263   -0.067038    11.00000    0.01218    0.01251 =
         0.01191   -0.00082   -0.00164   -0.00032
C21   1    0.288324    0.838330    0.430988    11.00000    0.01277    0.01410 =
         0.01052   -0.00244   -0.00074   -0.00070
C22   1    0.155595    0.895343    0.387007    11.00000    0.01185    0.01336 =
         0.01203   -0.00225    0.00021    0.00018
C23   1    0.060018    0.860583    0.539376    11.00000    0.01179    0.02277 =
         0.01336   -0.00009    0.00024   -0.00341
C24   1    0.728782    0.599294    0.045441    11.00000    0.01287    0.01781 =
         0.01407   -0.00272    0.00013    0.00289
AFIX  43
H24   2    0.683320    0.613217    0.068303    11.00000   -1.20000
AFIX   0
C25   1    0.615733    0.731618    0.324338    11.00000    0.01275    0.01878 =
         0.01431   -0.00232   -0.00048    0.00286
AFIX  43
H25   2    0.673026    0.712146    0.337237    11.00000   -1.20000
AFIX   0
C26   1    1.044977    0.486405   -0.097824    11.00000    0.01310    0.01339 =
         0.01030   -0.00177   -0.00041   -0.00107
C27   1    0.370927    0.827435    0.232027    11.00000    0.01391    0.01447 =
         0.01055   -0.00251   -0.00066   -0.00113
C28   1    0.062090    0.930710    0.382530    11.00000    0.01308    0.01959 =
         0.01342   -0.00265    0.00053    0.00307
AFIX  43
H28   2    0.017852    0.943748    0.406097    11.00000   -1.20000
AFIX   0
C29   1    0.060979    0.922346    0.552358    11.00000    0.01239    0.02413 =
         0.01217   -0.00391    0.00072   -0.00144
AFIX  43
H29   2    0.032555    0.932961    0.580539    11.00000   -1.20000
AFIX   0
C30   1    0.864471    0.548078    0.092021    11.00000    0.01322    0.01299 =
         0.01089   -0.00271    0.00008   -0.00100
C31   1    0.197509    0.873581    0.426971    11.00000    0.01266    0.01315 =
         0.01066   -0.00237    0.00027   -0.00028
C32   1    0.764801    0.523707    0.162569    11.00000    0.01499    0.01535 =
         0.01373   -0.00273    0.00119   -0.00091
AFIX  43
H32   2    0.763364    0.480708    0.155047    11.00000   -1.20000
AFIX   0
C33   1    0.720744    0.737870    0.471131    11.00000    0.01327    0.01643 =
         0.01445   -0.00251   -0.00257   -0.00169
C34   1   -0.050708    0.939777    0.187943    11.00000    0.01394    0.01593 =
         0.01524   -0.00115   -0.00246   -0.00125
C35   1    0.716724    0.606879    0.000672    11.00000    0.01279    0.01892 =
         0.01451   -0.00253   -0.00030    0.00302
AFIX  43
H35   2    0.661368    0.627362   -0.013343    11.00000   -1.20000
AFIX   0
C36   1    0.625459    0.596839   -0.150545    11.00000    0.01509    0.01824 =
         0.01509   -0.00115   -0.00339   -0.00229
C37   1    0.602619    0.736260    0.113103    11.00000    0.01342    0.01923 =
         0.01159   -0.00259    0.00025    0.00026
AFIX  43
H37   2    0.632756    0.723997    0.085609    11.00000   -1.20000
AFIX   0
C38   1    0.561253    0.816887    0.165537    11.00000    0.01549    0.01622 =
         0.01438   -0.00288   -0.00003   -0.00131
AFIX  43
H38   2    0.563969    0.859495    0.173595    11.00000   -1.20000
AFIX   0
C39   1    0.671953    0.699938   -0.135694    11.00000    0.02024    0.01388 =
         0.02009   -0.00003   -0.00482    0.00160
C40   1    0.461086    0.791734    0.235919    11.00000    0.01303    0.01347 =
         0.01140   -0.00291    0.00083   -0.00048
C41   1    0.241941    0.879586    0.198987    11.00000    0.01599    0.02014 =
         0.01075   -0.00175   -0.00198    0.00115
AFIX  43
H41   2    0.197292    0.898218    0.177971    11.00000   -1.20000
AFIX   0
C42   1    0.916775    0.533525   -0.134081    11.00000    0.01590    0.01907 =
         0.01089   -0.00105   -0.00154    0.00117
AFIX  43
H42   2    0.872965    0.549328   -0.156174    11.00000   -1.20000
AFIX   0
C43   1    0.101288    0.844603    0.497759    11.00000    0.01497    0.01805 =
         0.01418   -0.00232    0.00005   -0.00176
AFIX  43
H43   2    0.099460    0.802325    0.488926    11.00000   -1.20000
AFIX   0
C44   1    0.012308    0.908729    0.219051    11.00000    0.01618    0.01434 =
         0.01636    0.00020   -0.00391   -0.00112
AFIX  43
H44   2    0.013627    0.863444    0.226140    11.00000   -1.20000
AFIX   0
C45   1   -0.103765    0.536266    0.294849    11.00000    0.01552    0.02488 =
         0.02556   -0.00196   -0.00699   -0.00626
C46   1    0.501914    0.585715    0.153041    11.00000    0.02325    0.01618 =
         0.02037   -0.00117   -0.00084   -0.00307
AFIX 137
H46A  2    0.433441    0.602159    0.155627    11.00000   -1.50000
H46B  2    0.526831    0.577631    0.182779    11.00000   -1.50000
H46C  2    0.508328    0.545430    0.138479    11.00000   -1.50000
AFIX   0
C47   1    0.689504    0.566354   -0.119613    11.00000    0.01778    0.01440 =
         0.01805    0.00060   -0.00495   -0.00117
AFIX  43
H47   2    0.694952    0.520742   -0.113942    11.00000   -1.20000
AFIX   0
C48   1    0.330209    0.819123    0.473219    11.00000    0.01461    0.02051 =
         0.01040   -0.00214   -0.00129    0.00051
AFIX  43
H48   2    0.301481    0.826918    0.501885    11.00000   -1.20000
AFIX   0
C49   1    0.821814    0.755669    0.173457    11.00000    0.02019    0.01548 =
         0.01919   -0.00116    0.00067   -0.00309
AFIX 137
H49A  2    0.889687    0.738025    0.170437    11.00000   -1.50000
H49B  2    0.817560    0.795510    0.188465    11.00000   -1.50000
H49C  2    0.796399    0.764978    0.143881    11.00000   -1.50000
AFIX   0
C50   1    0.003709    0.441156    0.323518    11.00000    0.02297    0.01682 =
         0.02901   -0.00102   -0.00536   -0.00920
C51   1   -0.046040    0.542392    0.255827    11.00000    0.02058    0.02503 =
         0.02014   -0.00412   -0.00841   -0.00514
C52   1    0.328836    0.846307    0.189871    11.00000    0.01592    0.02069 =
         0.01096   -0.00340   -0.00136    0.00109
AFIX  43
H52   2    0.356599    0.837192    0.161276    11.00000   -1.20000
AFIX   0
C53   1    0.638664    0.511478    0.272330    11.00000    0.02013    0.02843 =
         0.01482   -0.00097    0.00402   -0.00567
AFIX 137
H53A  2    0.587544    0.546810    0.268208    11.00000   -1.50000
H53B  2    0.688941    0.525073    0.289706    11.00000   -1.50000
H53C  2    0.610901    0.473828    0.288194    11.00000   -1.50000
AFIX   0
C54   1    0.155365    1.075460    0.514111    11.00000    0.02250    0.01815 =
         0.02024   -0.00337   -0.00133   -0.00143
AFIX 137
H54A  2    0.223736    1.059236    0.510227    11.00000   -1.50000
H54B  2    0.150010    1.114704    0.529826    11.00000   -1.50000
H54C  2    0.128409    1.085277    0.484888    11.00000   -1.50000
AFIX   0
C55   1    0.046710    0.412912    0.362664    11.00000    0.02660    0.01613 =
         0.03266    0.00439   -0.00525   -0.00912
C56   1    0.844707    0.750868    0.519241    11.00000    0.01981    0.02350 =
         0.02471   -0.00492   -0.01134   -0.00033
AFIX 137
H56A  2    0.893145    0.724865    0.501792    11.00000   -1.50000
H56B  2    0.816220    0.723330    0.543748    11.00000   -1.50000
H56C  2    0.875800    0.785056    0.531341    11.00000   -1.50000
AFIX   0
C57   1   -0.170471    0.931113    0.136488    11.00000    0.02105    0.02253 =
         0.02120   -0.00238   -0.01016    0.00005
AFIX 137
H57A  2   -0.130965    0.949425    0.111173    11.00000   -1.50000
H57B  2   -0.213938    0.965518    0.148980    11.00000   -1.50000
H57C  2   -0.208939    0.898866    0.126476    11.00000   -1.50000
AFIX   0
C58   1   -0.126810    0.654173    0.295896    11.00000    0.01640    0.02535 =
         0.02962   -0.00251   -0.00872    0.00421
C59   1    0.327509    0.664078    0.374025    11.00000    0.02115    0.02308 =
         0.02640   -0.00347   -0.00722   -0.00968
C60   1    0.291690    0.698557    0.335228    11.00000    0.02368    0.02005 =
         0.02751    0.00013   -0.00506   -0.01196
C61   1    0.064859    0.447531    0.282137    11.00000    0.02527    0.01739 =
         0.02574   -0.00837   -0.00473   -0.00440
C62   1    0.501726    0.587278   -0.199563    11.00000    0.01982    0.02972 =
         0.02100   -0.00391   -0.00938   -0.00092
AFIX 137
H62A  2    0.533531    0.611817   -0.224711    11.00000   -1.50000
H62B  2    0.456197    0.616506   -0.183084    11.00000   -1.50000
H62C  2    0.466448    0.554234   -0.210671    11.00000   -1.50000
AFIX   0
C63   1   -0.145206    0.593229    0.315360    11.00000    0.01207    0.02945 =
         0.02787   -0.00247   -0.00503   -0.00096
C64   1    0.040711    0.499329    0.250149    11.00000    0.02420    0.02385 =
         0.01882   -0.00863   -0.00521   -0.00514
C65   1    0.072137    0.600935    0.217583    11.00000    0.02645    0.03215 =
         0.01124    0.00043   -0.00486   -0.00539
C66   1   -0.057514    0.608464    0.425233    11.00000    0.01909    0.04115 =
         0.01860   -0.00814    0.00590    0.00089
C67   1   -0.076939    0.486762    0.329539    11.00000    0.01712    0.02241 =
         0.02686    0.00079   -0.00357   -0.00934
C68   1    0.418799    0.511772    0.328472    11.00000    0.01185    0.03390 =
         0.03143   -0.00709    0.00005    0.00249
C69   1    0.146918    0.386881    0.361730    11.00000    0.03141    0.01239 =
         0.03739    0.00320   -0.00842   -0.00240
C70   1    0.379341    0.502014    0.286769    11.00000    0.01510    0.03648 =
         0.02666   -0.01026    0.00479    0.00250
C71   1   -0.044026    0.494064    0.408505    11.00000    0.01925    0.03323 =
         0.02065    0.00624    0.00320   -0.00980
C72   1    0.374289    0.612964    0.291337    11.00000    0.01630    0.03393 =
         0.02264    0.00016    0.00395   -0.01007
C73   1    0.212890    0.520620    0.234233    11.00000    0.02351    0.03332 =
         0.01523   -0.01027    0.00223   -0.00227
C74   1    0.066160    0.534867    0.458335    11.00000    0.02601    0.04090 =
         0.01112    0.00243    0.00283   -0.00634
C75   1    0.164286    0.425440    0.282798    11.00000    0.02784    0.01768 =
         0.02985   -0.01186   -0.00390    0.00058
C76   1    0.272855    0.574186    0.236471    11.00000    0.02186    0.03794 =
         0.01372   -0.00375    0.00581   -0.00754
C77   1    0.268342    0.658204    0.414577    11.00000    0.02549    0.02620 =
         0.02110   -0.00757   -0.00807   -0.00690
C78   1    0.113691    0.535315    0.226492    11.00000    0.02646    0.03047 =
         0.01256   -0.00689   -0.00267   -0.00486
C79   1    0.316290    0.672113    0.292167    11.00000    0.02183    0.02661 =
         0.02346    0.00438   -0.00053   -0.01346
C80   1   -0.007241    0.713327    0.257338    11.00000    0.03045    0.01971 =
         0.02708    0.00781   -0.01245   -0.00061
C81   1   -0.021542    0.543951    0.436344    11.00000    0.02104    0.03951 =
         0.01564    0.00154    0.00561   -0.00538
C82   1    0.376587    0.497154    0.408609    11.00000    0.01766    0.03129 =
         0.02722    0.00125   -0.01036    0.00242
C83   1    0.088176    0.708794    0.239781    11.00000    0.03316    0.02366 =
         0.02264    0.01147   -0.01009   -0.00843
C84   1    0.352878    0.564213    0.263906    11.00000    0.01735    0.03833 =
         0.01933   -0.00437    0.00631   -0.00545
C85   1   -0.066405    0.660329    0.255141    11.00000    0.02167    0.02496 =
         0.02413    0.00400   -0.01207   -0.00021
C86   1    0.542744    0.311877   -0.035391    11.00000    0.01437    0.04259 =
         0.02698   -0.00006   -0.00663    0.00190
C87   1    0.171626    0.686716    0.417322    11.00000    0.02954    0.02521 =
         0.02233   -0.01269   -0.00563   -0.00211
C88   1    0.414659    0.580622    0.331250    11.00000    0.01170    0.03400 =
         0.02727   -0.00195   -0.00074   -0.00549
C89   1    0.023187    0.439178    0.404567    11.00000    0.02516    0.02470 =
         0.02561    0.01030   -0.00251   -0.01164
C90   1    0.096970    0.649663    0.441508    11.00000    0.02763    0.03531 =
         0.01670   -0.01307   -0.00077    0.00011
C91   1    0.128747    0.651463    0.219536    11.00000    0.02986    0.03278 =
         0.01252    0.00685   -0.00396   -0.00833
C92   1    0.250430    0.686420    0.258187    11.00000    0.02689    0.02735 =
         0.02070    0.00794   -0.00037   -0.01295
C93   1    0.144444    0.731633    0.381347    11.00000    0.03075    0.01760 =
         0.03181   -0.01091   -0.00775   -0.00284
C94   1   -0.016499    0.823517    0.608947    11.00000    0.02617    0.04404 =
         0.01452    0.00012    0.00343   -0.01357
AFIX 137
H94A  2   -0.067509    0.859289    0.607431    11.00000   -1.50000
H94B  2    0.036119    0.834876    0.625902    11.00000   -1.50000
H94C  2   -0.043362    0.784810    0.623696    11.00000   -1.50000
AFIX   0
C95   1    0.994846    0.217104    0.080858    11.00000    0.02262    0.04307 =
         0.02361    0.00258   -0.01224   -0.00134
C96   1   -0.105207    0.703469    0.323443    11.00000    0.02002    0.02266 =
         0.03579   -0.00531   -0.00732    0.00886
C97   1    1.071861    0.180834    0.014985    11.00000    0.01638    0.03647 =
         0.03579    0.00137   -0.00534    0.00614
C98   1    0.124437    0.587158    0.460997    11.00000    0.02610    0.04108 =
         0.01144   -0.00541    0.00000   -0.00352
C99   1    0.185642    0.396272    0.403641    11.00000    0.03181    0.01704 =
         0.03383    0.01018   -0.00902   -0.00204
C100  1    0.109051    0.429378    0.429840    11.00000    0.02913    0.02634 =
         0.02459    0.01363   -0.00386   -0.00754
C101  1    0.790459    0.020921    0.369413    11.00000    0.01494    0.03950 =
         0.03279    0.00031   -0.00794    0.00480
C102  1    0.140727    0.754518    0.304651    11.00000    0.03261    0.01305 =
         0.03575    0.00450   -0.01081   -0.00697
C103  1    0.964814    0.331933    0.053080    11.00000    0.02397    0.03268 =
         0.03139   -0.00993   -0.00791   -0.01250
C104  1    0.228766    0.638162    0.230724    11.00000    0.02607    0.03509 =
         0.01442    0.00518    0.00138   -0.01160
C105  1    0.322908    0.451562    0.284519    11.00000    0.02125    0.02894 =
         0.02994   -0.01348    0.00158    0.00681
C106  1    0.815691    0.075107    0.343345    11.00000    0.01225    0.03917 =
         0.03669   -0.00417   -0.00484   -0.00278
C107  1    0.612433    0.303707   -0.072760    11.00000    0.01974    0.04431 =
         0.01940    0.00111   -0.00872    0.00108
C108  1    1.040394    0.253463   -0.067166    11.00000    0.01665    0.04435 =
         0.02486   -0.00144    0.00737   -0.00133
C109  1    1.053198    0.285757   -0.028093    11.00000    0.01269    0.03653 =
         0.03158    0.00033    0.00244   -0.00727
C110  1    0.770445    0.348579   -0.092011    11.00000    0.02714    0.03605 =
         0.01713    0.01111   -0.00189   -0.00113
C111  1    0.129941    0.476246    0.456129    11.00000    0.02915    0.03636 =
         0.01591    0.01119   -0.00274   -0.00668
C112  1    1.022092    0.272359    0.052859    11.00000    0.01882    0.03820 =
         0.02745   -0.00445   -0.00969   -0.00743
C113  1    0.204540    0.392915    0.322676    11.00000    0.02831    0.01391 =
         0.03846   -0.00664   -0.00695    0.00343
C114  1    0.671826    0.356318   -0.076467    11.00000    0.02400    0.03543 =
         0.02115    0.00981   -0.00576    0.00322
C115  1    0.258476    0.152998    0.325640    11.00000    0.01350    0.03524 =
         0.04767   -0.00015   -0.00660    0.00421
C116  1    0.808438    0.414489   -0.032736    11.00000    0.03101    0.01378 =
         0.03968    0.00674    0.00079   -0.00437
C117  1    0.302623    0.460610    0.432466    11.00000    0.02629    0.02859 =
         0.02448    0.00798   -0.01200    0.00031
C118  1    0.470347   -0.075284    0.328179    11.00000    0.03159    0.01527 =
         0.04634   -0.00378   -0.00082   -0.00991
C119  1    1.058969    0.149293   -0.022554    11.00000    0.02019    0.03443 =
         0.04170   -0.00654    0.00019    0.01147
C120  1    0.685629    0.087758    0.420781    11.00000    0.02411    0.05155 =
         0.02015   -0.00803   -0.01074   -0.00352
C121  1    0.909633    0.220415    0.109682    11.00000    0.02877    0.04839 =
         0.01624    0.00407   -0.01063   -0.00215
C122  1    0.041743    0.760457    0.322850    11.00000    0.03373    0.01184 =
         0.03878   -0.00276   -0.01019    0.00177
C123  1    0.841283    0.379048   -0.069227    11.00000    0.02689    0.02449 =
         0.02723    0.01277    0.00199   -0.00443
C124  1    0.558325    0.370092   -0.016083    11.00000    0.01837    0.03326 =
         0.03339    0.00165   -0.00271    0.00934
C125  1    0.741171    0.238436   -0.108279    11.00000    0.02933    0.05106 =
         0.01493   -0.01069   -0.00647   -0.00184
C126  1    0.342603   -0.012433    0.366206    11.00000    0.02085    0.02578 =
         0.03596    0.00303    0.00129   -0.01200
C127  1   -0.102605    0.689271    0.369291    11.00000    0.01934    0.02921 =
         0.03390   -0.01191   -0.00134    0.00809
C128  1    0.044105    0.745397    0.370465    11.00000    0.03228    0.01778 =
         0.03639   -0.01251   -0.00865    0.00497
C130  1    0.722272    0.027210    0.407503    11.00000    0.02202    0.04450 =
         0.02347    0.00527   -0.01035    0.00039
C131  1    0.989621    0.344450   -0.029048    11.00000    0.01988    0.02710 =
         0.03434    0.00347    0.00237   -0.01211
C132  1    1.043151    0.186691   -0.064656    11.00000    0.01958    0.04472 =
         0.03143   -0.01168    0.00645    0.00719
C133  1    0.800707    0.290936   -0.112047    11.00000    0.02745    0.04879 =
         0.01070    0.00193   -0.00123   -0.00061
C134  1    0.609099    0.252241    0.116706    11.00000    0.02732    0.06030 =
         0.01750    0.00180    0.00999   -0.00569
C135  1    0.621763    0.185282   -0.056158    11.00000    0.02565    0.03977 =
         0.03495   -0.01342   -0.01101   -0.01145
C136  1    0.705513    0.242933    0.132539    11.00000    0.03338    0.06172 =
         0.01108    0.00306    0.00407   -0.00445
C137  1    0.574250    0.312207    0.097745    11.00000    0.02470    0.05504 =
         0.02193   -0.00921    0.01059    0.00224
C138  1    0.972928    0.156659   -0.087148    11.00000    0.03137    0.04365 =
         0.03259   -0.02093    0.00606    0.00767
C139  1    0.541748    0.198507    0.058825    11.00000    0.01996    0.04534 =
         0.03616    0.00590    0.00585   -0.01544
C140  1    0.792036    0.418102    0.043968    11.00000    0.03693    0.01910 =
         0.04442   -0.01586   -0.00088   -0.00504
C141  1    0.703558    0.092441   -0.012132    11.00000    0.04027    0.02077 =
         0.05859   -0.00966   -0.00654   -0.01525
C142  1    0.628346    0.239969    0.351336    11.00000    0.03132    0.01895 =
         0.06650   -0.01262   -0.00690   -0.01036
C143  1    0.303504    0.408562    0.323660    11.00000    0.02524    0.01970 =
         0.03975   -0.00938   -0.00518    0.00849
C144  1    0.663056   -0.025572    0.410568    11.00000    0.02779    0.03771 =
         0.02930    0.01585   -0.00984    0.00060
C145  1    0.341061    0.417735    0.363798    11.00000    0.02260    0.02056 =
         0.03857   -0.00202   -0.00693    0.00865
C146  1    0.678382    0.149431    0.100826    11.00000    0.03398    0.04134 =
         0.03049    0.01978    0.00276   -0.01290
C147  1    0.634184    0.365599    0.094190    11.00000    0.03268    0.04418 =
         0.02848   -0.01881    0.00751    0.00559
C148  1    0.903343    0.194883   -0.110909    11.00000    0.03276    0.05178 =
         0.01982   -0.01835    0.00265    0.00242
C149  1    0.900940    0.264170   -0.113343    11.00000    0.02749    0.05246 =
         0.01249   -0.00217    0.00527    0.00041
C150  1    0.306668    0.062965    0.285717    11.00000    0.02035    0.03850 =
         0.03050   -0.00275   -0.01068   -0.00867
C151  1    0.712080    0.145892    0.393204    11.00000    0.02338    0.03961 =
         0.03643   -0.01500   -0.01062   -0.00857
C152  1    0.653790    0.110400    0.027852    11.00000    0.03423    0.02414 =
         0.05302    0.00434   -0.00343   -0.01885
C153  1    0.293173    0.076881    0.406166    11.00000    0.01842    0.04981 =
         0.02910   -0.00621    0.01007   -0.00558
C154  1    0.396628   -0.018812    0.405050    11.00000    0.02582    0.03205 =
         0.02883    0.01050    0.00406   -0.01043
C155  1    0.547976    0.372765    0.029747    11.00000    0.02055    0.03641 =
         0.03653   -0.00692    0.00267    0.00955
C156  1    0.704091    0.805685   -0.121580    11.00000    0.05298    0.01522 =
         0.05638   -0.00206   -0.02893   -0.00335
AFIX 137
H15A  2    0.774382    0.797852   -0.127308    11.00000   -1.50000
H15B  2    0.687345    0.796679   -0.089728    11.00000   -1.50000
H15C  2    0.683458    0.850804   -0.130777    11.00000   -1.50000
AFIX   0
C157  1    0.492959   -0.048315    0.404489    11.00000    0.02960    0.02633 =
         0.03167    0.01560   -0.00075   -0.00594
C158  1    0.773980   -0.036458    0.349277    11.00000    0.01954    0.02939 =
         0.04603    0.00199   -0.00369    0.00890
C159  1    0.564595   -0.018453    0.427307    11.00000    0.03085    0.04071 =
         0.02149    0.01644   -0.00518   -0.00509
C160  1    0.524452   -0.081756    0.367019    11.00000    0.03146    0.01420 =
         0.04553    0.00828   -0.00005   -0.00485
C161  1    0.892630    0.337826    0.088356    11.00000    0.03265    0.03902 =
         0.02614   -0.01594   -0.00794   -0.00907
C162  1    0.594854    0.090729    0.445310    11.00000    0.02995    0.06263 =
         0.01526   -0.01134   -0.00630   -0.00373
C163  1    0.367294    0.036245    0.429766    11.00000    0.02518    0.04930 =
         0.02169    0.00216    0.00936   -0.00817
C164  1    0.945866    0.100561   -0.058934    11.00000    0.03956    0.03040 =
         0.04965   -0.02383   -0.00056    0.00958
C165  1    0.618172    0.403048    0.052152    11.00000    0.03198    0.03106 =
         0.03995   -0.01595    0.00388    0.00896
C166  1    0.727332    0.356054    0.109879    11.00000    0.03713    0.04821 =
         0.02439   -0.02263    0.00233   -0.00017
C167  1    0.747518    0.179647    0.122919    11.00000    0.03462    0.05088 =
         0.01746    0.01591    0.00063   -0.00719
C168  1    0.645985    0.201567    0.392081    11.00000    0.03065    0.03472 =
         0.05177   -0.02371   -0.00912   -0.00989
C169  1    0.848456    0.166758    0.113056    11.00000    0.03316    0.04506 =
         0.02051    0.01685   -0.00641   -0.00269
C170  1    0.782305   -0.037379    0.303431    11.00000    0.02204    0.03293 =
         0.04937   -0.01183    0.00284    0.00964
C171  1    0.303924    0.174486    0.283116    11.00000    0.02182    0.03677 =
         0.04694    0.01077   -0.01363    0.00349
C172  1    0.290414    0.143580    0.404847    11.00000    0.01877    0.05007 =
         0.04220   -0.01960    0.00891    0.00213
C173  1    0.717732    0.085513    0.219024    11.00000    0.03110    0.07064 =
         0.01786    0.00005    0.01053   -0.01125
C174  1    0.808463    0.019484    0.275983    11.00000    0.01875    0.05110 =
         0.03410   -0.00908    0.00912    0.00378
C175  1    0.648868    0.188047    0.237060    11.00000    0.03364    0.04201 =
         0.03395    0.02191   -0.00041   -0.01363
C176  1    0.416955    0.117246    0.228785    11.00000    0.03326    0.05699 =
         0.02019    0.00886   -0.01423   -0.00854
C177  1    0.876521    0.114042    0.087623    11.00000    0.03696    0.02980 =
         0.03588    0.01940   -0.00781    0.00050
C178  1    0.803648    0.065635   -0.013269    11.00000    0.04643    0.01412 =
         0.06565   -0.01134   -0.00597   -0.00581
C179  1    0.687625    0.129323   -0.053575    11.00000    0.03595    0.03380 =
         0.04595   -0.01965   -0.00908   -0.01434
C180  1    0.777850    0.125851   -0.080625    11.00000    0.04190    0.03839 =
         0.04154   -0.02887   -0.00713   -0.00478
C181  1    0.620648    0.229964    0.270567    11.00000    0.03355    0.02448 =
         0.05440    0.01883   -0.00372   -0.01303
C182  1    0.047012    1.146522    0.210759    11.00000    0.06382    0.01419 =
         0.05972   -0.00123   -0.03907   -0.00459
AFIX 137
H18A  2    0.117094    1.136261    0.205906    11.00000   -1.50000
H18B  2    0.028277    1.139407    0.242564    11.00000   -1.50000
H18C  2    0.029984    1.191754    0.200462    11.00000   -1.50000
AFIX   0
C183  1    0.967062    0.109964    0.060673    11.00000    0.03315    0.02714 =
         0.04190    0.01263   -0.00819    0.00803
C184  1    0.626341   -0.092404    0.353154    11.00000    0.03273    0.01572 =
         0.05530    0.00504   -0.00151    0.00404
C185  1    0.707618    0.106020    0.068228    11.00000    0.03776    0.02503 =
         0.04546    0.01615   -0.00096   -0.01478
C186  1    0.537362   -0.082001    0.289964    11.00000    0.03829    0.02265 =
         0.05128   -0.01972   -0.00002   -0.00747
C187  1    0.854560    0.061286    0.024905    11.00000    0.04642    0.01152 =
         0.06210    0.00353   -0.00496   -0.00029
C188  1    0.435127    0.064086    0.451113    11.00000    0.03189    0.06451 =
         0.01364   -0.00450    0.00690   -0.00558
C189  1    0.432459    0.133635    0.449947    11.00000    0.03214    0.06928 =
         0.02398   -0.02619    0.00553   -0.00234
C190  1    0.434963   -0.000645    0.247883    11.00000    0.03644    0.04641 =
         0.02730   -0.01709   -0.00770   -0.01355
C191  1    0.807374    0.083867    0.065340    11.00000    0.04301    0.02025 =
         0.04961    0.01651   -0.00411   -0.00652
C192  1    0.849759    0.085520   -0.055876    11.00000    0.04732    0.02558 =
         0.05453   -0.02558   -0.00415    0.00023
C193  1    0.693394   -0.027750    0.239605    11.00000    0.04001    0.05171 =
         0.03357   -0.02558    0.00995    0.00282
C194  1    0.562683    0.045449    0.206654    11.00000    0.03994    0.06861 =
         0.01330   -0.01234    0.00110   -0.01020
C195  1    0.763113    0.293779    0.129308    11.00000    0.03612    0.05741 =
         0.01248   -0.01103    0.00001   -0.00312
C196  1    0.954189    0.076761    0.022102    11.00000    0.03897    0.01759 =
         0.05720    0.00279   -0.00649    0.00889
C197  1    0.478172    0.171065    0.225809    11.00000    0.03623    0.05124 =
         0.02844    0.02434   -0.01306   -0.00863
C198  1    0.711086   -0.066671    0.280745    11.00000    0.03393    0.03335 =
         0.05349   -0.02399    0.00746    0.00604
C199  1    0.475777    0.272160    0.316102    11.00000    0.03533    0.01124 =
         0.08286    0.00379   -0.00813    0.00085
C200  1    0.578925    0.158660    0.214906    11.00000    0.03959    0.05822 =
         0.02192    0.02184   -0.00388   -0.01301
C201  1    0.634665   -0.093405    0.305192    11.00000    0.03869    0.01904 =
         0.05908   -0.01647    0.00280    0.00351
C202  1    0.520096   -0.045665    0.250646    11.00000    0.04312    0.04182 =
         0.03735   -0.02716   -0.00082   -0.01045
C203  1    0.387715    0.229720    0.399989    11.00000    0.03333    0.03686 =
         0.07231   -0.03593    0.00285    0.00664
C204  1    0.333105    0.235738    0.360593    11.00000    0.02880    0.02595 =
         0.07473   -0.01791   -0.00268    0.01186
C205  1    0.556470    0.203599    0.420141    11.00000    0.03772    0.04620 =
         0.04710   -0.03501   -0.00468   -0.00527
C206  1    0.599248   -0.017632    0.224635    11.00000    0.04383    0.05754 =
         0.02763   -0.02767    0.00656   -0.00932
C207  1    0.451006    0.222160    0.252217    11.00000    0.03400    0.03550 =
         0.05073    0.02862   -0.01336   -0.00287
C208  1    0.460931    0.055653    0.220879    11.00000    0.03657    0.06236 =
         0.01625   -0.00703   -0.00870   -0.01085
C209  1    0.483638    0.244845    0.396462    11.00000    0.03769    0.03028 =
         0.07071   -0.03429   -0.00044   -0.00077
C210  1    0.376009    0.256518    0.319816    11.00000    0.03086    0.01635 =
         0.07896    0.00031   -0.00983    0.00789
C211  1    0.520967    0.251615    0.274762    11.00000    0.03723    0.02030 =
         0.06359    0.02104   -0.00833   -0.00440
C212  1    0.531765    0.149201    0.445890    11.00000    0.03466    0.06165 =
         0.02729   -0.02825   -0.00121   -0.00624
C213  1    0.361409    0.225342    0.280416    11.00000    0.03027    0.02927 =
         0.06115    0.01762   -0.01556    0.00511
C214  1    0.072737    0.944650    0.239409    11.00000    0.01271    0.01399 =
         0.01159   -0.00080   -0.00070    0.00134
C215  1    0.529140    0.757179    0.347977    11.00000    0.01186    0.01309 =
         0.01293   -0.00219   -0.00086    0.00028
C216  1    0.613813    0.662041    0.425094    11.00000    0.01461    0.01471 =
         0.01383   -0.00207   -0.00233   -0.00093
AFIX  43
H216  2    0.577896    0.636180    0.409267    11.00000   -1.20000
AFIX   0
C217  1    0.144829    0.891144    0.469600    11.00000    0.01143    0.01748 =
         0.01092   -0.00244   -0.00005    0.00065
C218  1    0.594267    0.729294    0.421910    11.00000    0.01171    0.01560 =
         0.01183   -0.00120   -0.00090    0.00060
C219  1    0.809781    0.568571    0.133565    11.00000    0.01215    0.01476 =
         0.01089   -0.00286   -0.00028    0.00012
C220  1    0.744838    0.603487   -0.097374    11.00000    0.01237    0.01481 =
         0.01148   -0.00007   -0.00095    0.00100
C221  1    0.600459    0.740484    0.279955    11.00000    0.01353    0.01787 =
         0.01417   -0.00264    0.00075    0.00244
AFIX  43
H221  2    0.644958    0.728205    0.256275    11.00000   -1.20000
AFIX   0
C222  1    0.739804    0.671381    0.475426    11.00000    0.01495    0.01581 =
         0.01385   -0.00144   -0.00331    0.00061
AFIX  43
H222  2    0.788313    0.651542    0.494157    11.00000   -1.20000
AFIX   0
C223  1    0.514597    0.759547    0.394101    11.00000    0.01203    0.01313 =
         0.01226   -0.00169   -0.00177    0.00003
C224  1    0.617690    0.663206   -0.159260    11.00000    0.01639    0.01797 =
         0.01470    0.00069   -0.00384    0.00081
AFIX  43
H224  2    0.575969    0.683540   -0.181002    11.00000   -1.20000
AFIX   0
C225  1    0.418509    0.787806    0.463963    11.00000    0.01514    0.02024 =
         0.01057   -0.00189   -0.00176    0.00089
AFIX  43
H225  2    0.463398    0.769445    0.484949    11.00000   -1.20000
AFIX   0
C226  1    0.735330    0.670937   -0.104689    11.00000    0.01673    0.01472 =
         0.01632   -0.00158   -0.00379    0.00052
AFIX  43
H226  2    0.771628    0.696358   -0.088705    11.00000   -1.20000
AFIX   0
C227  1    0.647623    0.767245    0.444483    11.00000    0.01460    0.01427 =
         0.01519   -0.00163   -0.00273    0.00026
AFIX  43
H227  2    0.634614    0.812826    0.441867    11.00000   -1.20000
AFIX   0
C228  1    0.048931    0.942003    0.337981    11.00000    0.01372    0.01971 =
         0.01384   -0.00235   -0.00098    0.00456
AFIX  43
H228  2   -0.006130    0.964536    0.324863    11.00000   -1.20000
AFIX   0
C229  1   -0.052364    1.005671    0.177171    11.00000    0.01739    0.01562 =
         0.01612    0.00036   -0.00497    0.00068
AFIX  43
H229  2   -0.093201    1.026315    0.155175    11.00000   -1.20000
AFIX   0
C230  1    0.069024    1.011832    0.230324    11.00000    0.01804    0.01456 =
         0.01808   -0.00164   -0.00556   -0.00039
AFIX  43
H230  2    0.108359    1.036589    0.245289    11.00000   -1.20000
AFIX   0
C231  1    0.006710    1.041482    0.199015    11.00000    0.02302    0.01187 =
         0.02137    0.00026   -0.00725    0.00025
C232  1    1.004816    0.500550   -0.140811    11.00000    0.01531    0.02001 =
         0.01022   -0.00334   -0.00088    0.00064
AFIX  43
H232  2    1.034434    0.488960   -0.168563    11.00000   -1.20000
AFIX   0
C233  1    0.373068    0.563441    0.411247    11.00000    0.01766    0.03279 =
         0.02270   -0.00112   -0.00973   -0.00269
C234  1    0.237039    0.461392    0.259264    11.00000    0.02460    0.02778 =
         0.02437   -0.01495    0.00137    0.00194
C235  1    0.661892    0.527803    0.434968    11.00000    0.03179    0.01553 =
         0.03188   -0.00275   -0.01039   -0.00431
AFIX 137
H23A  2    0.668449    0.538857    0.402749    11.00000   -1.50000
H23B  2    0.593251    0.532726    0.445186    11.00000   -1.50000
H23C  2    0.688019    0.483046    0.441844    11.00000   -1.50000
AFIX   0
C236  1    0.295536    0.595910    0.437403    11.00000    0.02343    0.03211 =
         0.01795   -0.00518   -0.00938   -0.00377
C237  1    0.690077    0.830397    0.056389    11.00000    0.02164    0.03515 =
         0.01502    0.00030    0.00323   -0.00767
AFIX 137
H23D  2    0.637812    0.819434    0.039057    11.00000   -1.50000
H23E  2    0.739368    0.793693    0.059167    11.00000   -1.50000
H23F  2    0.719531    0.867913    0.041257    11.00000   -1.50000
AFIX   0
C238  1   -0.027212    0.605556    0.235337    11.00000    0.02392    0.02815 =
         0.01659    0.00019   -0.00945   -0.00436
C239  1   -0.100562    0.513045    0.371479    11.00000    0.01517    0.03076 =
         0.02491    0.00279    0.00138   -0.00863
C240  1    0.203384    0.737245    0.340916    11.00000    0.02930    0.01486 =
         0.03165   -0.00209   -0.00850   -0.00771
C241  1   -0.141794    0.578784    0.362845    11.00000    0.01218    0.03457 =
         0.02563   -0.00146    0.00143   -0.00207
C242  1    0.224883    0.560886    0.460195    11.00000    0.02681    0.03728 =
         0.01319   -0.00072   -0.00700   -0.00343
C243  1    0.228780    0.492247    0.457451    11.00000    0.02904    0.03451 =
         0.01599    0.00827   -0.00797   -0.00404
C244  1    0.000637    0.660765    0.427746    11.00000    0.02446    0.03571 =
         0.02160   -0.01424    0.00286    0.00353
C245  1   -0.120650    0.625694    0.389097    11.00000    0.01424    0.03838 =
         0.02585   -0.00799    0.00385    0.00238
C246  1    0.392078    0.605926    0.371775    11.00000    0.01551    0.03049 =
         0.02578   -0.00215   -0.00615   -0.00760
C247  1    0.947981    0.369051    0.010477    11.00000    0.02435    0.02173 =
         0.03802   -0.00413   -0.00270   -0.01309
C248  1    0.278761    0.046057    0.366710    11.00000    0.01434    0.03480 =
         0.03232   -0.00148    0.00287   -0.00852
C249  1    0.649654    0.241967   -0.084475    11.00000    0.02424    0.04778 =
         0.02038   -0.00870   -0.01039   -0.00547
C250  1    0.400083    0.470697    0.366213    11.00000    0.01539    0.02951 =
         0.03421   -0.00298   -0.00646    0.00616
C251  1    0.382624   -0.035214    0.325761    11.00000    0.02509    0.02043 =
         0.03969   -0.00495   -0.00345   -0.01276
C252  1    0.516372    0.258358   -0.008563    11.00000    0.01324    0.04573 =
         0.03163   -0.00243   -0.00478   -0.00620
C253  1   -0.026421    0.710651    0.393274    11.00000    0.02693    0.02679 =
         0.03079   -0.01492   -0.00272    0.00884
C254  1    0.967904    0.293115   -0.091898    11.00000    0.02179    0.04363 =
         0.01896    0.00407    0.00865   -0.00358
C255  1    0.163807    0.729715    0.264126    11.00000    0.03268    0.01981 =
         0.02763    0.01051   -0.00776   -0.01115
C256  1    0.280853    0.411529    0.404686    11.00000    0.02861    0.01951 =
         0.03464    0.00750   -0.01071    0.00320
C257  1    0.261290    0.083272    0.327236    11.00000    0.01287    0.03795 =
         0.03687   -0.00244   -0.00474   -0.00563
C258  1    0.860822    0.409488    0.006404    11.00000    0.03188    0.01531 =
         0.04231   -0.00406    0.00005   -0.01042
C259  1    1.069258    0.250120    0.012045    11.00000    0.01227    0.03746 =
         0.03273   -0.00281   -0.00438   -0.00410
C260  1    0.937324    0.349371   -0.068367    11.00000    0.02317    0.02970 =
         0.02703    0.00933    0.00556   -0.00862
C261  1    0.332767    0.119654    0.258535    11.00000    0.02383    0.04322 =
         0.02962    0.00607   -0.01577   -0.00353
C262  1   -0.031304    0.739917    0.299694    11.00000    0.02917    0.01572 =
         0.03743    0.00113   -0.01138    0.00528
C263  1    0.773474    0.138176    0.354420    11.00000    0.01803    0.03429 =
         0.04129   -0.00544   -0.00819   -0.00929
C264  1    0.676049    0.224118    0.310655    11.00000    0.02755    0.02075 =
         0.05910    0.00360   -0.00415   -0.01351
C265  1    0.706342    0.425823   -0.019945    11.00000    0.03206    0.01507 =
         0.04251    0.00421   -0.00036    0.00484
C266  1    0.558589    0.194872   -0.018014    11.00000    0.01965    0.04029 =
         0.03821   -0.00582   -0.00685   -0.01493
C267  1    0.363863    0.003716    0.283953    11.00000    0.02691    0.03326 =
         0.03298   -0.00983   -0.00953   -0.01267
C268  1    0.520741    0.316699    0.057969    11.00000    0.01612    0.04932 =
         0.02944   -0.00406    0.00749    0.00281
C269  1    1.024791    0.160761    0.057440    11.00000    0.02281    0.03668 =
         0.03399    0.00702   -0.01005    0.00582
C270  1    0.639348    0.397259   -0.041346    11.00000    0.02676    0.02468 =
         0.03352    0.00819   -0.00303    0.00803
C271  1    0.825205    0.074703    0.295580    11.00000    0.01358    0.04420 =
         0.03691    0.00005    0.00546   -0.00343
C272  1    0.504739    0.260803    0.039112    11.00000    0.01374    0.04849 =
         0.03184    0.00084    0.00401   -0.00571
C273  1    0.787129    0.137674    0.277258    11.00000    0.01992    0.04259 =
         0.03765    0.00674    0.00517   -0.01260
C274  1    0.272593    0.182226    0.363780    11.00000    0.01690    0.03693 =
         0.05583   -0.01371    0.00081    0.00934
C275  1    0.756199    0.176526    0.313549    11.00000    0.02116    0.03134 =
         0.04936    0.00189   -0.00213   -0.01505
C276  1    0.574179    0.157924    0.023578    11.00000    0.02482    0.03584 =
         0.04523    0.00289   -0.00187   -0.01972
C277  1    0.695884    0.428913    0.027685    11.00000    0.03714    0.01735 =
         0.04548   -0.01046    0.00055    0.00522
C278  1    0.592652    0.194391    0.096793    11.00000    0.02652    0.04961 =
         0.02851    0.01214    0.00882   -0.01265
C279  1    0.807361    0.383067    0.084069    11.00000    0.03763    0.03420 =
         0.03391   -0.02289   -0.00240   -0.00562
C280  1    0.865469    0.282724    0.116152    11.00000    0.03254    0.05218 =
         0.01558   -0.00913   -0.00804   -0.00625
C281  1    0.535429    0.037722    0.448454    11.00000    0.03198    0.05960 =
         0.01179    0.00356   -0.00264   -0.00555
C282  1    0.620573    0.095864    0.203951    11.00000    0.03935    0.07063 =
         0.01183    0.00389    0.00306   -0.01318
C283  1    0.693993   -0.064684    0.374654    11.00000    0.02858    0.02457 =
         0.04579    0.01151   -0.00531    0.00640
C284  1    0.804133    0.179231   -0.107233    11.00000    0.03461    0.05125 =
         0.02353   -0.02382   -0.00415   -0.00152
C285  1    0.734699    0.143299    0.239888    11.00000    0.02838    0.05529 =
         0.02904    0.01430    0.00860   -0.01369
C286  1    0.527994    0.266400    0.353867    11.00000    0.03664    0.01507 =
         0.08054   -0.01542   -0.00659   -0.00329
C287  1    0.753164    0.025454    0.236587    11.00000    0.02883    0.06265 =
         0.02626   -0.01484    0.01274   -0.00174
C288  1    0.361725    0.172282    0.427669    11.00000    0.02867    0.05418 =
         0.04384   -0.03232    0.00903    0.00287
C289  1    0.998958    0.096053   -0.018943    11.00000    0.03375    0.02489 =
         0.05197   -0.01035   -0.00159    0.01398
HKLF    4

REM  shelxt_a.res in P-1
REM R1 =  0.0554 for   43435 Fo > 4sig(Fo)  and  0.0646 for all   51578 data
REM   2969 parameters refined using      0 restraints

END

WGHT      0.0773      4.2619

REM Highest difference peak  1.754,  deepest hole -0.520,  1-sigma level  0.100
Q1    1   0.2967  0.0306  0.1015  11.00000  0.05    1.75
Q2    1   0.4610 -0.0175  0.0981  11.00000  0.05    1.58
Q3    1   0.4717  0.0106  0.0531  11.00000  0.05    1.50
Q4    1   0.4019  0.0449  0.0319  11.00000  0.05    1.35
Q5    1   0.1983  0.0389  0.1319  11.00000  0.05    0.90
Q6    1   0.7756  0.5823  0.0489  11.00000  0.05    0.52
Q7    1   0.0966  0.4004  0.3608  11.00000  0.05    0.51
Q8    1   0.5340  0.6979  0.1623  11.00000  0.05    0.50
Q9    1   0.1256  0.9604  0.5030  11.00000  0.05    0.50
Q10   1   0.7574  0.0802 -0.0061  11.00000  0.05    0.48
;
_shelx_res_checksum              91719

_vrf_PLAT097_global              
;
PROBLEM:  ALERT_2_A Large Reported Max. (Positive) Residual Density 1.75 eA-3
RESPONSE: 
          It is caused by the many small irregular extra crystals attached on a main crystal.
;
_vrf_PLAT933_G_global            
;
PROBLEM:  ALERT_2_G Number of HKL-OMIT Records in Embedded .res File 13.
RESPONSE: 
          It is caused by the many small irregular extra crystals attached on a main crystal.
;
